# Supplementary material for: Revision of the Japanese species of Epicephala Meyrick with descriptions of seven new species (Lepidoptera, Gracillariidae)
Source: Zookeys. 2016 Feb 23;(568):87–118. doi: 10.3897/zookeys.568.6721 (PMC4829671; doi:10.3897/zookeys.568.6721)
Supplement: XML Treatment for Epicephala anthophilia [file zookeys.568.6721-treatment1.xml]

<!DOCTYPE tp:taxon-treatment
  PUBLIC "-//TaxonX//DTD Taxonomic Treatment Publishing DTD v0 20100105//EN" "tax-treatment-NSO.dtd">
<tp:taxon-treatment xmlns:tp="http://www.plazi.org/taxpub"><tp:treatment-meta><kwd-group><label>Taxon classification</label><kwd><named-content content-type="kingdom">Animalia</named-content></kwd><kwd><named-content content-type="order">Lepidoptera</named-content></kwd><kwd><named-content content-type="family">Gracillariidae</named-content></kwd></kwd-group><mixed-citation publication-type="journal"><person-group><name><surname>Kawakita</surname><given-names>Atsushi</given-names></name><name><surname>Kato</surname><given-names>Makoto</given-names></name></person-group><article-title>Revision of the Japanese species of <italic><tp:taxon-name><tp:taxon-name-part taxon-name-part-type="genus">Epicephala</tp:taxon-name-part></tp:taxon-name></italic> Meyrick with descriptions of seven new species (<tp:taxon-name><tp:taxon-name-part taxon-name-part-type="order">Lepidoptera</tp:taxon-name-part></tp:taxon-name>, <tp:taxon-name><tp:taxon-name-part taxon-name-part-type="family">Gracillariidae</tp:taxon-name-part></tp:taxon-name>)</article-title><source>Zookeys</source><day>23</day><month>2</month><year>2016</year><volume>2016</volume><issue>568</issue><fpage>87</fpage><lpage>118</lpage><pub-id pub-id-type="doi">10.3897/zookeys.568.6721</pub-id></mixed-citation></tp:treatment-meta><tp:nomenclature><tp:taxon-name>
            <tp:taxon-name-part taxon-name-part-type="genus">Epicephala</tp:taxon-name-part>
            <tp:taxon-name-part taxon-name-part-type="species">anthophilia</tp:taxon-name-part>
            <object-id xmlns:xlink="http://www.w3.org/1999/xlink" content-type="zoobank" xlink:type="simple">http://zoobank.org/C379F786-7FA0-44DF-A07F-C17EE05E8A65</object-id>
          </tp:taxon-name><tp:taxon-status xmlns:xlink="http://www.w3.org/1999/xlink" xlink:type="simple">sp. n.</tp:taxon-status><xref ref-type="fig" rid="F1">Figs 1</xref><xref ref-type="fig" rid="F2">, 2</xref><xref ref-type="fig" rid="F3">, 3</xref><xref ref-type="fig" rid="F4">, 4</xref><xref ref-type="fig" rid="F5">, 5</xref><xref ref-type="fig" rid="F6">, 6</xref><xref ref-type="fig" rid="F7">, 7</xref><tp:nomenclature-citation-list><tp:nomenclature-citation><tp:taxon-name><tp:taxon-name-part taxon-name-part-type="genus">Epicephala</tp:taxon-name-part>
              </tp:taxon-name><comment> sp. 1 (<xref ref-type="bibr" rid="B10">Kato et al. 2003</xref>); <tp:taxon-name><tp:taxon-name-part taxon-name-part-type="genus">Epicephala</tp:taxon-name-part></tp:taxon-name> sp. (<tp:taxon-name><tp:taxon-name-part taxon-name-part-type="species">acuminatum</tp:taxon-name-part></tp:taxon-name>) (<xref ref-type="bibr" rid="B16">Kawakita et al. 2004</xref>); Clade 2 (<xref ref-type="bibr" rid="B14">Kawakita and Kato 2006</xref>); <tp:taxon-name><tp:taxon-name-part taxon-name-part-type="genus">Epicephala</tp:taxon-name-part></tp:taxon-name> sp. ex <tp:taxon-name><tp:taxon-name-part taxon-name-part-type="genus">Glochidion</tp:taxon-name-part> <tp:taxon-name-part taxon-name-part-type="species">acuminatum</tp:taxon-name-part></tp:taxon-name> (<xref ref-type="bibr" rid="B15">Kawakita and Kato 2009</xref>; <xref ref-type="bibr" rid="B18">Kawakita et al. 2015</xref>); <tp:taxon-name><tp:taxon-name-part taxon-name-part-type="genus">Epicephala</tp:taxon-name-part></tp:taxon-name> sp. 2 (<tp:taxon-name><tp:taxon-name-part taxon-name-part-type="genus">Glochidion</tp:taxon-name-part> <tp:taxon-name-part taxon-name-part-type="species">acuminatum</tp:taxon-name-part></tp:taxon-name>) (<xref ref-type="bibr" rid="B17">Kawakita et al. 2010</xref>).</comment></tp:nomenclature-citation></tp:nomenclature-citation-list></tp:nomenclature><tp:treatment-sec sec-type="Diagnosis"><title>Diagnosis.</title><p>This species is morphologically similar to <italic><tp:taxon-name><tp:taxon-name-part taxon-name-part-type="genus">Epicephala</tp:taxon-name-part> <tp:taxon-name-part taxon-name-part-type="species">eriocarpa</tp:taxon-name-part></tp:taxon-name></italic> Li, Wang &amp; Zhang, 2012 but differs from the latter in having a longer and apically acute sacculus, lamella postvaginalis with distal arms stretched outwardly, and shorter ductus bursae relative to antrum.</p></tp:treatment-sec><tp:treatment-sec sec-type="Description"><title>Description.</title><p>
            <italic>Wingspan</italic>: 9.2–11.0 mm.</p><p>
            <italic>Head</italic>: With numerous white scales on dorsal surface. Labial palpus with dark brown scales. Antenna brown, about 1.2× as long as forewing. Female proboscis with a large number of trichoid sensilla; sensilla 1.5× as long as width of proboscis, denser toward base.</p><p>
            <italic>Thorax</italic>: White dorsally. Forewing brown with narrow white band on dorsum from base to 2/3 of entire length; three pairs of white bands beginning at costal and dorsal margins near 1/2 to 3/4 length of wing and extending obliquely toward wing apex, terminating before reaching mid-width of wing; a narrow silver band with metallic reflection extending from costa to dorsum at 5/6 length; distal 1/6 orange-brown with black dot centrally, franked by short white spot or band near costa and dorsum; distal end fringed with narrow white band; cilia grayish brown. Hindwing brown, 0.8× length of forewing; cilia grayish brown.</p><p>
            <italic>Male genitalia</italic>: Tegumen rounded triangular. Cucullus rectangular oblong, apex rounded, inner surface covered with numerous hairs; dorsal margin longer than ventral margin. Sacculus 0.7× length of cucullus, wider than cucullus near base but abruptly tapering at mid-length, acute apically; inner surface of dorso-distal portion with minute sclerotized teeth. Vinculum U-shaped; saccus slender, 5/6 length of vinculum. Aedeagus straight; lateral surface with a pair of sclerotized longitudinal ridges near mid-length, fringed by a few spines.</p><p>
            <italic>Female genitalia</italic>: Lamella postvaginalis H-shaped, about 0.5× length of seventh abdominal segment, 4× as broad as ostium bursae; distal arms longer than basal arms and stretched outwardly. Antrum long, as long as lamella postvaginalis. Ductus bursae 1.6× length of antrum, with longitudinal parallel ridges for its entire length. Corpus bursae oval, as long as ductus bursae; signum triangular, at 1/3 from base. Apophyses posteriores about 1.5× length of apophyses anteriores. Ovipositor dentate laterally, rounded apically.</p><fig id="F1" position="float" orientation="portrait"><label>Figure 1.</label><caption><p>Representative specimens of the nine <italic><tp:taxon-name><tp:taxon-name-part taxon-name-part-type="genus">Epicephala</tp:taxon-name-part></tp:taxon-name></italic> species in Japan. Wing pattern of <italic><tp:taxon-name><tp:taxon-name-part taxon-name-part-type="genus">Epicephala</tp:taxon-name-part> <tp:taxon-name-part taxon-name-part-type="species">parasitica</tp:taxon-name-part></tp:taxon-name></italic> is sexually dimorphic, so specimens of both sexes are shown for this species. <bold>A</bold> <italic><tp:taxon-name><tp:taxon-name-part taxon-name-part-type="genus">Epicephala</tp:taxon-name-part> <tp:taxon-name-part taxon-name-part-type="species">anthophilia</tp:taxon-name-part></tp:taxon-name></italic> (Amami Island, Kagoshima, ♀, holotype) <bold>B</bold> <italic><tp:taxon-name><tp:taxon-name-part taxon-name-part-type="genus">Epicephala</tp:taxon-name-part> <tp:taxon-name-part taxon-name-part-type="species">bipollenella</tp:taxon-name-part></tp:taxon-name></italic> (Henoko, Okinawa, ♀) <bold>C</bold> <italic><tp:taxon-name><tp:taxon-name-part taxon-name-part-type="genus">Epicephala</tp:taxon-name-part> <tp:taxon-name-part taxon-name-part-type="species">lanceolatella</tp:taxon-name-part></tp:taxon-name></italic> (Cape Hedo, Okinawa, ♀, holotype) <bold>D</bold> <italic><tp:taxon-name><tp:taxon-name-part taxon-name-part-type="genus">Epicephala</tp:taxon-name-part> <tp:taxon-name-part taxon-name-part-type="species">perplexa</tp:taxon-name-part></tp:taxon-name></italic> (Cape Hedo, Okinawa, ♀, holotype) <bold>E</bold> <italic><tp:taxon-name><tp:taxon-name-part taxon-name-part-type="genus">Epicephala</tp:taxon-name-part> <tp:taxon-name-part taxon-name-part-type="species">obovatella</tp:taxon-name-part></tp:taxon-name></italic> (Tomogashima, Wakayama, ♂, paratype) <bold>F</bold> <italic><tp:taxon-name><tp:taxon-name-part taxon-name-part-type="genus">Epicephala</tp:taxon-name-part> <tp:taxon-name-part taxon-name-part-type="species">corruptrix</tp:taxon-name-part></tp:taxon-name></italic> (Takae, Okinawa, ♀, holotype) <bold>G</bold> <italic><tp:taxon-name><tp:taxon-name-part taxon-name-part-type="genus">Epicephala</tp:taxon-name-part> <tp:taxon-name-part taxon-name-part-type="species">vitisidaea</tp:taxon-name-part></tp:taxon-name></italic> (Yona, Okinawa, ♀) <bold>H</bold> <italic><tp:taxon-name><tp:taxon-name-part taxon-name-part-type="genus">Epicephala</tp:taxon-name-part> <tp:taxon-name-part taxon-name-part-type="species">parasitica</tp:taxon-name-part></tp:taxon-name></italic> (Yonaguni Island, Okinawa, ♀, holotype) <bold>I</bold> <italic><tp:taxon-name><tp:taxon-name-part taxon-name-part-type="genus">Epicephala</tp:taxon-name-part> <tp:taxon-name-part taxon-name-part-type="species">parasitica</tp:taxon-name-part></tp:taxon-name></italic> (Hateruma Island, Okinawa, ♂) <bold>J</bold> <italic><tp:taxon-name><tp:taxon-name-part taxon-name-part-type="genus">Epicephala</tp:taxon-name-part> <tp:taxon-name-part taxon-name-part-type="species">nudilingua</tp:taxon-name-part></tp:taxon-name></italic> (Watarase-yusuichi, Tochigi, ♀, holotype). Scale bar: 5 mm.</p></caption><graphic xmlns:xlink="http://www.w3.org/1999/xlink" xlink:href="zookeys-568-087-g001.jpg" position="float" orientation="portrait" xlink:type="simple" id="oo_79515.jpg"/></fig><fig id="F2" position="float" orientation="portrait"><label>Figure 2.</label><caption><p>Valva of the Japanese <italic><tp:taxon-name><tp:taxon-name-part taxon-name-part-type="genus">Epicephala</tp:taxon-name-part></tp:taxon-name></italic> species. <bold>A</bold> <italic><tp:taxon-name><tp:taxon-name-part taxon-name-part-type="genus">Epicephala</tp:taxon-name-part> <tp:taxon-name-part taxon-name-part-type="species">anthophilia</tp:taxon-name-part></tp:taxon-name></italic> (paratype, slide No. AK249) <bold>B</bold> <italic><tp:taxon-name><tp:taxon-name-part taxon-name-part-type="genus">Epicephala</tp:taxon-name-part> <tp:taxon-name-part taxon-name-part-type="species">bipollenella</tp:taxon-name-part></tp:taxon-name></italic> (slide No. AK258) <bold>C</bold> <italic><tp:taxon-name><tp:taxon-name-part taxon-name-part-type="genus">Epicephala</tp:taxon-name-part> <tp:taxon-name-part taxon-name-part-type="species">lanceolatella</tp:taxon-name-part></tp:taxon-name></italic> (non-type, slide No. AK270) <bold>D</bold> <italic><tp:taxon-name><tp:taxon-name-part taxon-name-part-type="genus">Epicephala</tp:taxon-name-part> <tp:taxon-name-part taxon-name-part-type="species">perplexa</tp:taxon-name-part></tp:taxon-name></italic> (paratype, slide No. AK272) <bold>E</bold> <italic><tp:taxon-name><tp:taxon-name-part taxon-name-part-type="genus">Epicephala</tp:taxon-name-part> <tp:taxon-name-part taxon-name-part-type="species">obovatella</tp:taxon-name-part></tp:taxon-name></italic> (non-type, slide No. AK245) <bold>F</bold> <italic><tp:taxon-name><tp:taxon-name-part taxon-name-part-type="genus">Epicephala</tp:taxon-name-part> <tp:taxon-name-part taxon-name-part-type="species">corruptrix</tp:taxon-name-part></tp:taxon-name></italic> (paratype, slide No. AK260) <bold>G</bold> <italic><tp:taxon-name><tp:taxon-name-part taxon-name-part-type="genus">Epicephala</tp:taxon-name-part> <tp:taxon-name-part taxon-name-part-type="species">vitisidaea</tp:taxon-name-part></tp:taxon-name></italic> (slide No. AK234); <bold>H</bold>, <italic><tp:taxon-name><tp:taxon-name-part taxon-name-part-type="genus">Epicephala</tp:taxon-name-part> <tp:taxon-name-part taxon-name-part-type="species">parasitica</tp:taxon-name-part></tp:taxon-name></italic> (non-type, slide No. AK290) <bold>I</bold> <italic><tp:taxon-name><tp:taxon-name-part taxon-name-part-type="genus">Epicephala</tp:taxon-name-part> <tp:taxon-name-part taxon-name-part-type="species">nudilingua</tp:taxon-name-part></tp:taxon-name></italic> (paratype, slide No. AK292). Scale bar: 1 mm.</p></caption><graphic xmlns:xlink="http://www.w3.org/1999/xlink" xlink:href="zookeys-568-087-g002.jpg" position="float" orientation="portrait" xlink:type="simple" id="oo_79516.jpg"/></fig><fig id="F3" position="float" orientation="portrait"><label>Figure 3.</label><caption><p>Aedeagus of the Japanese <italic><tp:taxon-name><tp:taxon-name-part taxon-name-part-type="genus">Epicephala</tp:taxon-name-part></tp:taxon-name></italic> species. <bold>A</bold> <italic><tp:taxon-name><tp:taxon-name-part taxon-name-part-type="genus">Epicephala</tp:taxon-name-part> <tp:taxon-name-part taxon-name-part-type="species">anthophilia</tp:taxon-name-part></tp:taxon-name></italic> (paratype, slide No. AK249), lateral view <bold>B</bold> <italic><tp:taxon-name><tp:taxon-name-part taxon-name-part-type="genus">Epicephala</tp:taxon-name-part> <tp:taxon-name-part taxon-name-part-type="species">bipollenella</tp:taxon-name-part></tp:taxon-name></italic> (slide No. AK258), lateral view <bold>C</bold> <italic><tp:taxon-name><tp:taxon-name-part taxon-name-part-type="genus">Epicephala</tp:taxon-name-part> <tp:taxon-name-part taxon-name-part-type="species">lanceolatella</tp:taxon-name-part></tp:taxon-name></italic>, lateral (left; non-type, slide No. AK270) and dorsal (right; non-type, slide No. AK271) view <bold>D</bold> <italic><tp:taxon-name><tp:taxon-name-part taxon-name-part-type="genus">Epicephala</tp:taxon-name-part> <tp:taxon-name-part taxon-name-part-type="species">perplexa</tp:taxon-name-part></tp:taxon-name></italic> (paratype, slide No. AK272), lateral view <bold>E</bold> <italic><tp:taxon-name><tp:taxon-name-part taxon-name-part-type="genus">Epicephala</tp:taxon-name-part> <tp:taxon-name-part taxon-name-part-type="species">obovatella</tp:taxon-name-part></tp:taxon-name></italic> (non-type, slide No. AK245), lateral view <bold>F</bold> <italic><tp:taxon-name><tp:taxon-name-part taxon-name-part-type="genus">Epicephala</tp:taxon-name-part> <tp:taxon-name-part taxon-name-part-type="species">corruptrix</tp:taxon-name-part></tp:taxon-name></italic> (paratype, slide No. AK260), lateral view <bold>G</bold> <italic><tp:taxon-name><tp:taxon-name-part taxon-name-part-type="genus">Epicephala</tp:taxon-name-part> <tp:taxon-name-part taxon-name-part-type="species">vitisidaea</tp:taxon-name-part></tp:taxon-name></italic> (slide No. AK234), lateral view <bold>H</bold> <italic><tp:taxon-name><tp:taxon-name-part taxon-name-part-type="genus">Epicephala</tp:taxon-name-part> <tp:taxon-name-part taxon-name-part-type="species">parasitica</tp:taxon-name-part></tp:taxon-name></italic> (non-type, slide No. AK290), lateral view <bold>I</bold> <italic><tp:taxon-name><tp:taxon-name-part taxon-name-part-type="genus">Epicephala</tp:taxon-name-part> <tp:taxon-name-part taxon-name-part-type="species">nudilingua</tp:taxon-name-part></tp:taxon-name></italic> (paratype, slide No. AK292), ventral view. Scale bar: 0.5 mm.</p></caption><graphic xmlns:xlink="http://www.w3.org/1999/xlink" xlink:href="zookeys-568-087-g003.jpg" position="float" orientation="portrait" xlink:type="simple" id="oo_79517.jpg"/></fig><fig id="F4" position="float" orientation="portrait"><label>Figure 4.</label><caption><p>Seventh abdominal segment and corpus and ductus bursae of the Japanese <italic><tp:taxon-name><tp:taxon-name-part taxon-name-part-type="genus">Epicephala</tp:taxon-name-part></tp:taxon-name></italic> species. <bold>A</bold>, <italic><tp:taxon-name><tp:taxon-name-part taxon-name-part-type="genus">Epicephala</tp:taxon-name-part> <tp:taxon-name-part taxon-name-part-type="species">anthophilia</tp:taxon-name-part></tp:taxon-name></italic> (paratype, slide No. AK250) <bold>B</bold> <italic><tp:taxon-name><tp:taxon-name-part taxon-name-part-type="genus">Epicephala</tp:taxon-name-part> <tp:taxon-name-part taxon-name-part-type="species">bipollenella</tp:taxon-name-part></tp:taxon-name></italic> (slide No. AK281) <bold>C</bold> <italic><tp:taxon-name><tp:taxon-name-part taxon-name-part-type="genus">Epicephala</tp:taxon-name-part> <tp:taxon-name-part taxon-name-part-type="species">lanceolatella</tp:taxon-name-part></tp:taxon-name></italic> (non-type, slide No. AK251) <bold>D</bold> <italic><tp:taxon-name><tp:taxon-name-part taxon-name-part-type="genus">Epicephala</tp:taxon-name-part> <tp:taxon-name-part taxon-name-part-type="species">perplexa</tp:taxon-name-part></tp:taxon-name></italic> (paratype, slide No. AK253) <bold>E</bold> <italic><tp:taxon-name><tp:taxon-name-part taxon-name-part-type="genus">Epicephala</tp:taxon-name-part> <tp:taxon-name-part taxon-name-part-type="species">obovatella</tp:taxon-name-part></tp:taxon-name></italic> (non-type, slide No. AK246) <bold>F</bold> <italic><tp:taxon-name><tp:taxon-name-part taxon-name-part-type="genus">Epicephala</tp:taxon-name-part> <tp:taxon-name-part taxon-name-part-type="species">corruptrix</tp:taxon-name-part></tp:taxon-name></italic> (paratype, slide No. AK262) <bold>G</bold> <italic><tp:taxon-name><tp:taxon-name-part taxon-name-part-type="genus">Epicephala</tp:taxon-name-part> <tp:taxon-name-part taxon-name-part-type="species">vitisidaea</tp:taxon-name-part></tp:taxon-name></italic> (slide No. AK239) <bold>H</bold> <italic><tp:taxon-name><tp:taxon-name-part taxon-name-part-type="genus">Epicephala</tp:taxon-name-part> <tp:taxon-name-part taxon-name-part-type="species">parasitica</tp:taxon-name-part></tp:taxon-name></italic> (non-type, slide No. AK293) <bold>I</bold> <italic><tp:taxon-name><tp:taxon-name-part taxon-name-part-type="genus">Epicephala</tp:taxon-name-part> <tp:taxon-name-part taxon-name-part-type="species">nudilingua</tp:taxon-name-part></tp:taxon-name></italic> (paratype, slide No. AK296). Scale bar: 1 mm.</p></caption><graphic xmlns:xlink="http://www.w3.org/1999/xlink" xlink:href="zookeys-568-087-g004.jpg" position="float" orientation="portrait" xlink:type="simple" id="oo_79518.jpg"/></fig><fig id="F5" position="float" orientation="portrait"><label>Figure 5.</label><caption><p>Apophyses and eighth abdominal segment of the Japanese <italic><tp:taxon-name><tp:taxon-name-part taxon-name-part-type="genus">Epicephala</tp:taxon-name-part></tp:taxon-name></italic> species. <bold>A</bold> <italic><tp:taxon-name><tp:taxon-name-part taxon-name-part-type="genus">Epicephala</tp:taxon-name-part> <tp:taxon-name-part taxon-name-part-type="species">anthophilia</tp:taxon-name-part></tp:taxon-name></italic> (paratype, slide No. AK250) <bold>B</bold> <italic><tp:taxon-name><tp:taxon-name-part taxon-name-part-type="genus">Epicephala</tp:taxon-name-part> <tp:taxon-name-part taxon-name-part-type="species">bipollenella</tp:taxon-name-part></tp:taxon-name></italic> (slide No. AK281) <bold>C</bold> <italic><tp:taxon-name><tp:taxon-name-part taxon-name-part-type="genus">Epicephala</tp:taxon-name-part> <tp:taxon-name-part taxon-name-part-type="species">lanceolatella</tp:taxon-name-part></tp:taxon-name></italic> (non-type, slide No. AK251) <bold>D</bold> <italic><tp:taxon-name><tp:taxon-name-part taxon-name-part-type="genus">Epicephala</tp:taxon-name-part> <tp:taxon-name-part taxon-name-part-type="species">perplexa</tp:taxon-name-part></tp:taxon-name></italic> (paratype, slide No. AK253) <bold>E</bold> <italic><tp:taxon-name><tp:taxon-name-part taxon-name-part-type="genus">Epicephala</tp:taxon-name-part> <tp:taxon-name-part taxon-name-part-type="species">obovatella</tp:taxon-name-part></tp:taxon-name></italic> (non-type, slide No. AK246) <bold>F</bold> <italic><tp:taxon-name><tp:taxon-name-part taxon-name-part-type="genus">Epicephala</tp:taxon-name-part> <tp:taxon-name-part taxon-name-part-type="species">corruptrix</tp:taxon-name-part></tp:taxon-name></italic> (paratype, slide No. AK262) <bold>G</bold> <italic><tp:taxon-name><tp:taxon-name-part taxon-name-part-type="genus">Epicephala</tp:taxon-name-part> <tp:taxon-name-part taxon-name-part-type="species">vitisidaea</tp:taxon-name-part></tp:taxon-name></italic> (slide No. AK239) <bold>H</bold> <italic><tp:taxon-name><tp:taxon-name-part taxon-name-part-type="genus">Epicephala</tp:taxon-name-part> <tp:taxon-name-part taxon-name-part-type="species">parasitica</tp:taxon-name-part></tp:taxon-name></italic> (non-type, slide No. AK239) <bold>I</bold> <italic><tp:taxon-name><tp:taxon-name-part taxon-name-part-type="genus">Epicephala</tp:taxon-name-part> <tp:taxon-name-part taxon-name-part-type="species">nudilingua</tp:taxon-name-part></tp:taxon-name></italic> (paratype, slide No. AK296). Scale bar: 1 mm.</p></caption><graphic xmlns:xlink="http://www.w3.org/1999/xlink" xlink:href="zookeys-568-087-g005.jpg" position="float" orientation="portrait" xlink:type="simple" id="oo_79519.jpg"/></fig><fig id="F6" position="float" orientation="portrait"><label>Figure 6.</label><caption><p>Ovipositor of the Japanese <italic><tp:taxon-name><tp:taxon-name-part taxon-name-part-type="genus">Epicephala</tp:taxon-name-part></tp:taxon-name></italic> species. <bold>A</bold>, <italic><tp:taxon-name><tp:taxon-name-part taxon-name-part-type="genus">Epicephala</tp:taxon-name-part> <tp:taxon-name-part taxon-name-part-type="species">anthophilia</tp:taxon-name-part></tp:taxon-name></italic> (paratype, slide No. AK250) <bold>B</bold> <italic><tp:taxon-name><tp:taxon-name-part taxon-name-part-type="genus">Epicephala</tp:taxon-name-part> <tp:taxon-name-part taxon-name-part-type="species">bipollenella</tp:taxon-name-part></tp:taxon-name></italic> (slide No. AK281) <bold>C</bold> <italic><tp:taxon-name><tp:taxon-name-part taxon-name-part-type="genus">Epicephala</tp:taxon-name-part> <tp:taxon-name-part taxon-name-part-type="species">lanceolatella</tp:taxon-name-part></tp:taxon-name></italic> (non-type, slide No. AK251) <bold>D</bold> <italic><tp:taxon-name><tp:taxon-name-part taxon-name-part-type="genus">Epicephala</tp:taxon-name-part> <tp:taxon-name-part taxon-name-part-type="species">perplexa</tp:taxon-name-part></tp:taxon-name></italic> (paratype, slide No. AK253) <bold>E</bold> <italic><tp:taxon-name><tp:taxon-name-part taxon-name-part-type="genus">Epicephala</tp:taxon-name-part> <tp:taxon-name-part taxon-name-part-type="species">obovatella</tp:taxon-name-part></tp:taxon-name></italic> (non-type, slide No. AK246) <bold>F</bold> <italic><tp:taxon-name><tp:taxon-name-part taxon-name-part-type="genus">Epicephala</tp:taxon-name-part> <tp:taxon-name-part taxon-name-part-type="species">corruptrix</tp:taxon-name-part></tp:taxon-name></italic> (paratype, slide No. AK262) <bold>G</bold> <italic><tp:taxon-name><tp:taxon-name-part taxon-name-part-type="genus">Epicephala</tp:taxon-name-part> <tp:taxon-name-part taxon-name-part-type="species">vitisidaea</tp:taxon-name-part></tp:taxon-name></italic> (slide No. AK239) <bold>H</bold> <italic><tp:taxon-name><tp:taxon-name-part taxon-name-part-type="genus">Epicephala</tp:taxon-name-part> <tp:taxon-name-part taxon-name-part-type="species">parasitica</tp:taxon-name-part></tp:taxon-name></italic> (non-type, slide No. AK239) <bold>I</bold> <italic><tp:taxon-name><tp:taxon-name-part taxon-name-part-type="genus">Epicephala</tp:taxon-name-part> <tp:taxon-name-part taxon-name-part-type="species">nudilingua</tp:taxon-name-part></tp:taxon-name></italic> (paratype, slide No. AK296). Scale bar 0.1 mm.</p></caption><graphic xmlns:xlink="http://www.w3.org/1999/xlink" xlink:href="zookeys-568-087-g006.jpg" position="float" orientation="portrait" xlink:type="simple" id="oo_79520.jpg"/></fig><fig id="F7" position="float" orientation="portrait"><label>Figure 7.</label><caption><p>Section of the female proboscis of the Japanese <italic><tp:taxon-name><tp:taxon-name-part taxon-name-part-type="genus">Epicephala</tp:taxon-name-part></tp:taxon-name></italic> species. All photographs were taken from non-type specimens. <bold>A</bold> <italic><tp:taxon-name><tp:taxon-name-part taxon-name-part-type="genus">Epicephala</tp:taxon-name-part> <tp:taxon-name-part taxon-name-part-type="species">anthophilia</tp:taxon-name-part></tp:taxon-name></italic> (slide No. AK303) <bold>B</bold> <italic><tp:taxon-name><tp:taxon-name-part taxon-name-part-type="genus">Epicephala</tp:taxon-name-part> <tp:taxon-name-part taxon-name-part-type="species">bipollenella</tp:taxon-name-part></tp:taxon-name></italic> (slide No. AK298) <bold>C</bold> <italic><tp:taxon-name><tp:taxon-name-part taxon-name-part-type="genus">Epicephala</tp:taxon-name-part> <tp:taxon-name-part taxon-name-part-type="species">lanceolatella</tp:taxon-name-part></tp:taxon-name></italic> (slide No. AK300) <bold>D</bold> <italic><tp:taxon-name><tp:taxon-name-part taxon-name-part-type="genus">Epicephala</tp:taxon-name-part> <tp:taxon-name-part taxon-name-part-type="species">perplexa</tp:taxon-name-part></tp:taxon-name></italic> (slide No. AK301) <bold>E</bold> <italic><tp:taxon-name><tp:taxon-name-part taxon-name-part-type="genus">Epicephala</tp:taxon-name-part> <tp:taxon-name-part taxon-name-part-type="species">obovatella</tp:taxon-name-part></tp:taxon-name></italic> (slide No. AK307) <bold>F</bold> <italic><tp:taxon-name><tp:taxon-name-part taxon-name-part-type="genus">Epicephala</tp:taxon-name-part> <tp:taxon-name-part taxon-name-part-type="species">corruptrix</tp:taxon-name-part></tp:taxon-name></italic> (slide No. AK304) <bold>G</bold> <italic><tp:taxon-name><tp:taxon-name-part taxon-name-part-type="genus">Epicephala</tp:taxon-name-part> <tp:taxon-name-part taxon-name-part-type="species">vitisidaea</tp:taxon-name-part></tp:taxon-name></italic> (slide No. AK297) <bold>H</bold> <italic><tp:taxon-name><tp:taxon-name-part taxon-name-part-type="genus">Epicephala</tp:taxon-name-part> <tp:taxon-name-part taxon-name-part-type="species">parasitica</tp:taxon-name-part></tp:taxon-name></italic> (slide No. AK308), arrows indicate rudimentary sensilla <bold>I</bold> <italic><tp:taxon-name><tp:taxon-name-part taxon-name-part-type="genus">Epicephala</tp:taxon-name-part> <tp:taxon-name-part taxon-name-part-type="species">nudilingua</tp:taxon-name-part></tp:taxon-name></italic> (slide No. AK309). lp, labial palp. Scale bar: 0.1 mm.</p></caption><graphic xmlns:xlink="http://www.w3.org/1999/xlink" xlink:href="zookeys-568-087-g007.jpg" position="float" orientation="portrait" xlink:type="simple" id="oo_79521.jpg"/></fig></tp:treatment-sec><tp:treatment-sec sec-type="material"><title>Material examined.</title><p>16♂, 15♀. Holotype ♀ – <bold>JAPAN: Kagoshima Prefecture</bold>: Amami Island, Tatsugo, Nagakumo-toge (28.447828, 129.589449), 280 m, collected on female flower of <italic><tp:taxon-name><tp:taxon-name-part taxon-name-part-type="genus">Glochidion</tp:taxon-name-part> <tp:taxon-name-part taxon-name-part-type="species">acuminatum</tp:taxon-name-part></tp:taxon-name></italic> in the act of pollination and oviposition, 10.v.2015 (<named-content xmlns:xlink="http://www.w3.org/1999/xlink" content-type="dwc:institutional_code" xlink:type="simple">KYO</named-content>). The specimen possesses <italic><tp:taxon-name><tp:taxon-name-part taxon-name-part-type="genus">Glochidion</tp:taxon-name-part></tp:taxon-name></italic> pollen on proboscis. Paratypes – same locality as holotype, 10.xii.2007, collected as larvae in fruits of <italic><tp:taxon-name><tp:taxon-name-part taxon-name-part-type="genus">Glochidion</tp:taxon-name-part> <tp:taxon-name-part taxon-name-part-type="species">acuminatum</tp:taxon-name-part></tp:taxon-name></italic> and reared to adults, 6♂, 7♀ (<named-content xmlns:xlink="http://www.w3.org/1999/xlink" content-type="dwc:institutional_code" xlink:type="simple">KYO</named-content>). Other specimens – <bold>JAPAN: Kagoshima Prefecture</bold>: Amami Island, Tatsugo, Nagakumo-toge, 4.xi.2004, 3♂; Amami Island, Asado, 8.xii.2009, 4♂, 5♀ (R. Goto); Amami Island, Setsuko, 4.xi.2004, 1♂; Amami Island, Yakugachi, 19.xii.2005, 2♂, 1♀; Amami Island, Yakugachi, 13.xii.1997, 1♀ (M. Kato).</p></tp:treatment-sec><tp:treatment-sec sec-type="DNA barcodes"><title>
            DNA barcodes.</title><p>
            <ext-link xmlns:xlink="http://www.w3.org/1999/xlink" ext-link-type="gen" xlink:href="AY221964" xlink:type="simple">AY221964</ext-link>, <ext-link xmlns:xlink="http://www.w3.org/1999/xlink" ext-link-type="gen" xlink:href="AY221965" xlink:type="simple">AY221965</ext-link>, <ext-link xmlns:xlink="http://www.w3.org/1999/xlink" ext-link-type="gen" xlink:href="AY525718" xlink:type="simple">AY525718</ext-link>, <ext-link xmlns:xlink="http://www.w3.org/1999/xlink" ext-link-type="gen" xlink:href="DQ298944" xlink:type="simple">DQ298944</ext-link>–<ext-link xmlns:xlink="http://www.w3.org/1999/xlink" ext-link-type="gen" xlink:href="DQ298956" xlink:type="simple">DQ298956</ext-link>.</p></tp:treatment-sec><tp:treatment-sec sec-type="Known host and adult behavior"><title>Known host and adult behavior.</title><p>Known only from <italic><tp:taxon-name><tp:taxon-name-part taxon-name-part-type="genus">Glochidion</tp:taxon-name-part> <tp:taxon-name-part taxon-name-part-type="species">acuminatum</tp:taxon-name-part></tp:taxon-name></italic>. Pollination behavior present (Fig. <xref ref-type="fig" rid="F8">8A</xref>). Oviposition from apical stylar pit, in stylar tissue (Fig. <xref ref-type="fig" rid="F8">8B</xref>). Larva feeds on seeds.</p><fig id="F8" position="float" orientation="portrait"><label>Figure 8.</label><caption><p>Pollination and oviposition behavior of the Japanese <italic><tp:taxon-name><tp:taxon-name-part taxon-name-part-type="genus">Epicephala</tp:taxon-name-part></tp:taxon-name></italic> species. <bold>A</bold> <italic><tp:taxon-name><tp:taxon-name-part taxon-name-part-type="genus">Epicephala</tp:taxon-name-part> <tp:taxon-name-part taxon-name-part-type="species">anthophilia</tp:taxon-name-part></tp:taxon-name></italic> female actively depositing pollen on <italic><tp:taxon-name><tp:taxon-name-part taxon-name-part-type="genus">Glochidion</tp:taxon-name-part> <tp:taxon-name-part taxon-name-part-type="species">acuminatum</tp:taxon-name-part></tp:taxon-name></italic> female flower <bold>B</bold> <italic><tp:taxon-name><tp:taxon-name-part taxon-name-part-type="genus">Epicephala</tp:taxon-name-part> <tp:taxon-name-part taxon-name-part-type="species">anthophilia</tp:taxon-name-part></tp:taxon-name></italic> ovipositing through stylar pit of <italic><tp:taxon-name><tp:taxon-name-part taxon-name-part-type="genus">Glochidion</tp:taxon-name-part> <tp:taxon-name-part taxon-name-part-type="species">acuminatum</tp:taxon-name-part></tp:taxon-name></italic> flower <bold>C</bold> <italic><tp:taxon-name><tp:taxon-name-part taxon-name-part-type="genus">Epicephala</tp:taxon-name-part> <tp:taxon-name-part taxon-name-part-type="species">bipollenella</tp:taxon-name-part></tp:taxon-name></italic> ovipositing through stylar pit of <italic><tp:taxon-name><tp:taxon-name-part taxon-name-part-type="genus">Glochidion</tp:taxon-name-part> <tp:taxon-name-part taxon-name-part-type="species">zeylanicum</tp:taxon-name-part></tp:taxon-name></italic> flower <bold>D</bold> <italic><tp:taxon-name><tp:taxon-name-part taxon-name-part-type="genus">Epicephala</tp:taxon-name-part> <tp:taxon-name-part taxon-name-part-type="species">lanceolatella</tp:taxon-name-part></tp:taxon-name></italic> ovipositing through stylar pit of <italic><tp:taxon-name><tp:taxon-name-part taxon-name-part-type="genus">Glochidion</tp:taxon-name-part> <tp:taxon-name-part taxon-name-part-type="species">lanceolatum</tp:taxon-name-part></tp:taxon-name></italic> flower <bold>E</bold> <italic><tp:taxon-name><tp:taxon-name-part taxon-name-part-type="genus">Epicephala</tp:taxon-name-part> <tp:taxon-name-part taxon-name-part-type="species">perplexa</tp:taxon-name-part></tp:taxon-name></italic> ovipositing through lateral ovary wall of <italic><tp:taxon-name><tp:taxon-name-part taxon-name-part-type="genus">Glochidion</tp:taxon-name-part> <tp:taxon-name-part taxon-name-part-type="species">lanceolatum</tp:taxon-name-part></tp:taxon-name></italic> flower <bold>F</bold> <italic><tp:taxon-name><tp:taxon-name-part taxon-name-part-type="genus">Epicephala</tp:taxon-name-part> <tp:taxon-name-part taxon-name-part-type="species">obovatella</tp:taxon-name-part></tp:taxon-name></italic> ovipositing through lateral ovary wall of <italic><tp:taxon-name><tp:taxon-name-part taxon-name-part-type="genus">Glochidion</tp:taxon-name-part> <tp:taxon-name-part taxon-name-part-type="species">obovatum</tp:taxon-name-part></tp:taxon-name></italic> flower <bold>G</bold> <italic><tp:taxon-name><tp:taxon-name-part taxon-name-part-type="genus">Epicephala</tp:taxon-name-part> <tp:taxon-name-part taxon-name-part-type="species">corruptrix</tp:taxon-name-part></tp:taxon-name></italic> ovipositing through ovary wall of <italic><tp:taxon-name><tp:taxon-name-part taxon-name-part-type="genus">Glochidion</tp:taxon-name-part> <tp:taxon-name-part taxon-name-part-type="species">rubrum</tp:taxon-name-part></tp:taxon-name></italic> flower <bold>H</bold> <italic><tp:taxon-name><tp:taxon-name-part taxon-name-part-type="genus">Epicephala</tp:taxon-name-part> <tp:taxon-name-part taxon-name-part-type="species">vitisidaea</tp:taxon-name-part></tp:taxon-name></italic> ovipositing in the interspace between ovary and tepal <bold>I</bold> <italic><tp:taxon-name><tp:taxon-name-part taxon-name-part-type="genus">Epicephala</tp:taxon-name-part> <tp:taxon-name-part taxon-name-part-type="species">parasitica</tp:taxon-name-part></tp:taxon-name></italic> ovipositing in young fruit of <italic><tp:taxon-name><tp:taxon-name-part taxon-name-part-type="genus">Phyllanthus</tp:taxon-name-part> <tp:taxon-name-part taxon-name-part-type="species">lepidocarpus</tp:taxon-name-part></tp:taxon-name></italic>.</p></caption><graphic xmlns:xlink="http://www.w3.org/1999/xlink" xlink:href="zookeys-568-087-g008.jpg" position="float" orientation="portrait" xlink:type="simple" id="oo_79522.jpg"/></fig></tp:treatment-sec><tp:treatment-sec sec-type="Distribution"><title>Distribution.</title><p>Found in a few islands with high elevation in the Ryukyu Archipelago (Amami Island and Okinawa Island; Fig. <xref ref-type="fig" rid="F9">9A</xref>). The host plant <italic><tp:taxon-name><tp:taxon-name-part taxon-name-part-type="genus">Glochidion</tp:taxon-name-part> <tp:taxon-name-part taxon-name-part-type="species">acuminatum</tp:taxon-name-part></tp:taxon-name></italic> is distributed throughout Southeast Asia from southern Japan to India, so this species is likely to be found in other parts of the host plant’s range.</p><fig id="F9" position="float" orientation="portrait"><label>Figure 9.</label><caption><p>Distribution of the <italic><tp:taxon-name><tp:taxon-name-part taxon-name-part-type="genus">Epicephala</tp:taxon-name-part></tp:taxon-name></italic> species in Japan. <bold>A</bold> <italic><tp:taxon-name><tp:taxon-name-part taxon-name-part-type="genus">Epicephala</tp:taxon-name-part> <tp:taxon-name-part taxon-name-part-type="species">anthophilia</tp:taxon-name-part></tp:taxon-name></italic> <bold>B</bold> <italic><tp:taxon-name><tp:taxon-name-part taxon-name-part-type="genus">Epicephala</tp:taxon-name-part> <tp:taxon-name-part taxon-name-part-type="species">bipollenella</tp:taxon-name-part></tp:taxon-name></italic> <bold>C</bold> <italic><tp:taxon-name><tp:taxon-name-part taxon-name-part-type="genus">Epicephala</tp:taxon-name-part> <tp:taxon-name-part taxon-name-part-type="species">lanceolatella</tp:taxon-name-part></tp:taxon-name></italic> (blue) and <italic><tp:taxon-name><tp:taxon-name-part taxon-name-part-type="genus">Epicephala</tp:taxon-name-part> <tp:taxon-name-part taxon-name-part-type="species">perplexa</tp:taxon-name-part></tp:taxon-name></italic> (green) <bold>D</bold> <italic><tp:taxon-name><tp:taxon-name-part taxon-name-part-type="genus">Epicephala</tp:taxon-name-part> <tp:taxon-name-part taxon-name-part-type="species">obovatella</tp:taxon-name-part></tp:taxon-name></italic> (blue) and <italic><tp:taxon-name><tp:taxon-name-part taxon-name-part-type="genus">Epicephala</tp:taxon-name-part> <tp:taxon-name-part taxon-name-part-type="species">corruptrix</tp:taxon-name-part></tp:taxon-name></italic> (green) <bold>E</bold> <italic><tp:taxon-name><tp:taxon-name-part taxon-name-part-type="genus">Epicephala</tp:taxon-name-part> <tp:taxon-name-part taxon-name-part-type="species">vitisidaea</tp:taxon-name-part></tp:taxon-name></italic> <bold>F</bold> <italic><tp:taxon-name><tp:taxon-name-part taxon-name-part-type="genus">Epicephala</tp:taxon-name-part> <tp:taxon-name-part taxon-name-part-type="species">parasitica</tp:taxon-name-part></tp:taxon-name></italic> (blue) and <italic><tp:taxon-name><tp:taxon-name-part taxon-name-part-type="genus">Epicephala</tp:taxon-name-part> <tp:taxon-name-part taxon-name-part-type="species">nudilingua</tp:taxon-name-part></tp:taxon-name></italic> (green). Information based on this study and <xref ref-type="bibr" rid="B14">Kawakita and Kato (2006)</xref>.</p></caption><graphic xmlns:xlink="http://www.w3.org/1999/xlink" xlink:href="zookeys-568-087-g009.jpg" position="float" orientation="portrait" xlink:type="simple" id="oo_79523.jpg"/></fig></tp:treatment-sec><tp:treatment-sec sec-type="Etymology"><title>Etymology.</title><p>The name <italic>anthophilia</italic> (an adjective) is derived from the Latin <italic>antho</italic>- (= flower) and -<italic>philia</italic> (= love, affection), commemorating that the flower-visiting behavior of <italic><tp:taxon-name><tp:taxon-name-part taxon-name-part-type="genus">Epicephala</tp:taxon-name-part></tp:taxon-name></italic> was first found in this species (<xref ref-type="bibr" rid="B10">Kato et al. 2003</xref>).</p></tp:treatment-sec><tp:treatment-sec sec-type="Remarks"><title>Remarks.</title><p>The flight period of this species is restricted to a 3–4 week period in May in Amami Island, corresponding to the flowering period of its host plant <italic><tp:taxon-name><tp:taxon-name-part taxon-name-part-type="genus">Glochidion</tp:taxon-name-part> <tp:taxon-name-part taxon-name-part-type="species">acuminatum</tp:taxon-name-part></tp:taxon-name></italic>. The egg undergoes a prolonged dormancy in the flower for up to five months, <!--PageBreak--><!--PageBreak-->and the larva hatches and develops as the fruit begins to mature in late October (<xref ref-type="bibr" rid="B3">Goto et al. 2010</xref>). The moth overwinters as pre-pupa. <italic><tp:taxon-name><tp:taxon-name-part taxon-name-part-type="genus">Epicephala</tp:taxon-name-part> <tp:taxon-name-part taxon-name-part-type="species">anthophilia</tp:taxon-name-part></tp:taxon-name></italic> is presently the only known univoltine species in the genus.</p></tp:treatment-sec><ref-list><ref id="B10"><mixed-citation xmlns:xlink="http://www.w3.org/1999/xlink" xlink:type="simple">
          <person-group><name name-style="western"><surname>Kato</surname><given-names>M</given-names></name><name name-style="western"><surname>Takimura</surname><given-names>A</given-names></name><name name-style="western"><surname>Kawakita</surname><given-names>A</given-names></name></person-group> (<year>2003</year>) <article-title>An obligate pollination mutualism and reciprocal diversification in the tree genus <italic><tp:taxon-name><tp:taxon-name-part taxon-name-part-type="genus">Glochidion</tp:taxon-name-part></tp:taxon-name></italic> (<tp:taxon-name><tp:taxon-name-part taxon-name-part-type="family">Euphorbiaceae</tp:taxon-name-part></tp:taxon-name>).</article-title> <source>Proceedings of the National Academy of Sciences, USA</source> <volume>100</volume>: <fpage>5264</fpage>–<lpage>5267</lpage>. doi: <ext-link xlink:type="simple" ext-link-type="doi" xlink:href="10.1073/pnas.0837153100">10.1073/pnas.0837153100</ext-link></mixed-citation></ref><ref id="B16"><mixed-citation xmlns:xlink="http://www.w3.org/1999/xlink" xlink:type="simple">
          <person-group><name name-style="western"><surname>Kawakita</surname><given-names>A</given-names></name><name name-style="western"><surname>Takimura</surname><given-names>A</given-names></name><name name-style="western"><surname>Terachi</surname><given-names>T</given-names></name><name name-style="western"><surname>Sota</surname><given-names>T</given-names></name><name name-style="western"><surname>Kato</surname><given-names>M</given-names></name></person-group> (<year>2004</year>) <article-title>Cospeciation analysis of an obligate pollination mutualism: have <italic><tp:taxon-name><tp:taxon-name-part taxon-name-part-type="genus">Glochidion</tp:taxon-name-part></tp:taxon-name></italic> trees (<tp:taxon-name><tp:taxon-name-part taxon-name-part-type="family">Euphorbiaceae</tp:taxon-name-part></tp:taxon-name>) and pollinating <italic><tp:taxon-name><tp:taxon-name-part taxon-name-part-type="genus">Epicephala</tp:taxon-name-part></tp:taxon-name></italic> moths (<tp:taxon-name><tp:taxon-name-part taxon-name-part-type="family">Gracillariidae</tp:taxon-name-part></tp:taxon-name>) diversified in parallel?</article-title> <source>Evolution</source> <volume>58</volume>(<issue>10</issue>): <fpage>2201</fpage>–<lpage>2214</lpage>. doi: <ext-link xlink:type="simple" ext-link-type="doi" xlink:href="10.1554/04-187">10.1554/04-187</ext-link></mixed-citation></ref><ref id="B14"><mixed-citation xmlns:xlink="http://www.w3.org/1999/xlink" xlink:type="simple">
          <person-group><name name-style="western"><surname>Kawakita</surname><given-names>A</given-names></name><name name-style="western"><surname>Kato</surname><given-names>M</given-names></name></person-group> (<year>2006</year>) <article-title>Assessment of the diversity and species specificity of the mutualistic association between <italic><tp:taxon-name><tp:taxon-name-part taxon-name-part-type="genus">Epicephala</tp:taxon-name-part></tp:taxon-name></italic> moths and <italic><tp:taxon-name><tp:taxon-name-part taxon-name-part-type="genus">Glochidion</tp:taxon-name-part></tp:taxon-name></italic> trees.</article-title> <source>Molecular Ecology</source> <volume>15</volume>: <fpage>3567</fpage>–<lpage>3581</lpage>. doi: <ext-link xlink:type="simple" ext-link-type="doi" xlink:href="10.1111/j.1365-294X.2006.03037.x">10.1111/j.1365-294X.2006.03037.x</ext-link></mixed-citation></ref><ref id="B15"><mixed-citation xmlns:xlink="http://www.w3.org/1999/xlink" xlink:type="simple">
          <person-group><name name-style="western"><surname>Kawakita</surname><given-names>A</given-names></name><name name-style="western"><surname>Kato</surname><given-names>M</given-names></name></person-group> (<year>2009</year>) <article-title>Repeated independent evolution of obligate pollination mutualism in the <tp:taxon-name><tp:taxon-name-part taxon-name-part-type="tribe">Phyllantheae</tp:taxon-name-part></tp:taxon-name>-<italic><tp:taxon-name><tp:taxon-name-part taxon-name-part-type="genus">Epicephala</tp:taxon-name-part></tp:taxon-name></italic> association.</article-title> <source>Proceedings of the Royal Society B</source> <volume>276</volume>: <fpage>417</fpage>–<lpage>426</lpage>. doi: <ext-link xlink:type="simple" ext-link-type="doi" xlink:href="10.1098/rspb.2008.1226">10.1098/rspb.2008.1226</ext-link></mixed-citation></ref><ref id="B18"><mixed-citation xmlns:xlink="http://www.w3.org/1999/xlink" xlink:type="simple">
          <person-group><name name-style="western"><surname>Kawakita</surname><given-names>A</given-names></name><name name-style="western"><surname>Mochizuki</surname><given-names>K</given-names></name><name name-style="western"><surname>Kato</surname><given-names>M</given-names></name></person-group> (<year>2015</year>) <article-title>Reversal of mutualism in a leafflower–leafflower moth association: the possible driving role of a third-party partner.</article-title> <source>Biological Journal of the Linnean Society</source>. doi: <ext-link xlink:type="simple" ext-link-type="doi" xlink:href="10.1111/bij.12633">10.1111/bij.12633</ext-link></mixed-citation></ref><ref id="B17"><mixed-citation xmlns:xlink="http://www.w3.org/1999/xlink" xlink:type="simple">
          <person-group><name name-style="western"><surname>Kawakita</surname><given-names>A</given-names></name><name name-style="western"><surname>Okamoto</surname><given-names>T</given-names></name><name name-style="western"><surname>Goto</surname><given-names>R</given-names></name><name name-style="western"><surname>Kato</surname><given-names>M</given-names></name></person-group> (<year>2010</year>) <article-title>Mutualism favours higher host specificity than does antagonism in plant-herbivore interaction.</article-title> <source>Proceedings of the Royal Society B</source> <volume>276</volume>: <fpage>417</fpage>–<lpage>426</lpage>. doi: <ext-link xlink:type="simple" ext-link-type="doi" xlink:href="10.1098/rspb.2010.0355">10.1098/rspb.2010.0355</ext-link></mixed-citation></ref><ref id="B3"><mixed-citation xmlns:xlink="http://www.w3.org/1999/xlink" xlink:type="simple">
          <person-group><name name-style="western"><surname>Goto</surname><given-names>R</given-names></name><name name-style="western"><surname>Okamoto</surname><given-names>T</given-names></name><name name-style="western"><surname>Kiers</surname><given-names>ET</given-names></name><name name-style="western"><surname>Kawakita</surname><given-names>A</given-names></name><name name-style="western"><surname>Kato</surname><given-names>M</given-names></name></person-group> (<year>2010</year>) <article-title>Selective flower abortion maintains moth cooperation in a newly discovered pollination mutualism.</article-title> <source>Ecology Letters</source> <volume>13</volume>: <fpage>321</fpage>–<lpage>329</lpage>. doi: <ext-link xlink:type="simple" ext-link-type="doi" xlink:href="10.1111/j.1461-0248.2009.01425.x">10.1111/j.1461-0248.2009.01425.x</ext-link></mixed-citation></ref></ref-list></tp:taxon-treatment>
