# Supplementary material for: Revision of the Japanese species of Epicephala Meyrick with descriptions of seven new species (Lepidoptera, Gracillariidae)
Source: Zookeys. 2016 Feb 23;(568):87–118. doi: 10.3897/zookeys.568.6721 (PMC4829671; doi:10.3897/zookeys.568.6721)
Supplement: XML Treatment for Epicephala corruptrix [file zookeys.568.6721-treatment6.xml]

<!DOCTYPE tp:taxon-treatment
  PUBLIC "-//TaxonX//DTD Taxonomic Treatment Publishing DTD v0 20100105//EN" "tax-treatment-NSO.dtd">
<tp:taxon-treatment xmlns:tp="http://www.plazi.org/taxpub"><tp:treatment-meta><kwd-group><label>Taxon classification</label><kwd><named-content content-type="kingdom">Animalia</named-content></kwd><kwd><named-content content-type="order">Lepidoptera</named-content></kwd><kwd><named-content content-type="family">Gracillariidae</named-content></kwd></kwd-group><mixed-citation publication-type="journal"><person-group><name><surname>Kawakita</surname><given-names>Atsushi</given-names></name><name><surname>Kato</surname><given-names>Makoto</given-names></name></person-group><article-title>Revision of the Japanese species of <italic><tp:taxon-name><tp:taxon-name-part taxon-name-part-type="genus">Epicephala</tp:taxon-name-part></tp:taxon-name></italic> Meyrick with descriptions of seven new species (<tp:taxon-name><tp:taxon-name-part taxon-name-part-type="order">Lepidoptera</tp:taxon-name-part></tp:taxon-name>, <tp:taxon-name><tp:taxon-name-part taxon-name-part-type="family">Gracillariidae</tp:taxon-name-part></tp:taxon-name>)</article-title><source>Zookeys</source><day>23</day><month>2</month><year>2016</year><volume>2016</volume><issue>568</issue><fpage>87</fpage><lpage>118</lpage><pub-id pub-id-type="doi">10.3897/zookeys.568.6721</pub-id></mixed-citation></tp:treatment-meta><tp:nomenclature><tp:taxon-name>
            <tp:taxon-name-part taxon-name-part-type="genus">Epicephala</tp:taxon-name-part>
            <tp:taxon-name-part taxon-name-part-type="species">corruptrix</tp:taxon-name-part>
            <object-id xmlns:xlink="http://www.w3.org/1999/xlink" content-type="zoobank" xlink:type="simple">http://zoobank.org/4C11534C-7511-44AA-9F94-30951F9CA0A3</object-id>
          </tp:taxon-name><tp:taxon-status xmlns:xlink="http://www.w3.org/1999/xlink" xlink:type="simple">sp. n.</tp:taxon-status><xref ref-type="fig" rid="F1">Figs 1</xref><xref ref-type="fig" rid="F2">, 2</xref><xref ref-type="fig" rid="F3">, 3</xref><xref ref-type="fig" rid="F4">, 4</xref><xref ref-type="fig" rid="F5">, 5</xref><xref ref-type="fig" rid="F6">, 6</xref><xref ref-type="fig" rid="F7">, 7</xref><!--PageBreak--><tp:nomenclature-citation-list><tp:nomenclature-citation><tp:taxon-name>
            <tp:taxon-name-part taxon-name-part-type="genus">Epicephala</tp:taxon-name-part>
            <tp:taxon-name-part taxon-name-part-type="species">corruptrix</tp:taxon-name-part>
          </tp:taxon-name><comment>Clade 4 (<xref ref-type="bibr" rid="B14">Kawakita and Kato 2006</xref>); <tp:taxon-name><tp:taxon-name-part taxon-name-part-type="genus">Epicephala</tp:taxon-name-part></tp:taxon-name> sp. ex <tp:taxon-name><tp:taxon-name-part taxon-name-part-type="genus">Glochidion</tp:taxon-name-part> <tp:taxon-name-part taxon-name-part-type="species">rubrum</tp:taxon-name-part></tp:taxon-name> (<xref ref-type="bibr" rid="B15">Kawakita and Kato 2009</xref>; <xref ref-type="bibr" rid="B18">Kawakita et al. 2015</xref>); <tp:taxon-name><tp:taxon-name-part taxon-name-part-type="genus">Epicephala</tp:taxon-name-part></tp:taxon-name> sp. 4 (<tp:taxon-name><tp:taxon-name-part taxon-name-part-type="genus">Glochidion</tp:taxon-name-part> <tp:taxon-name-part taxon-name-part-type="species">rubrum</tp:taxon-name-part></tp:taxon-name>) (<xref ref-type="bibr" rid="B17">Kawakita et al. 2010</xref>).</comment></tp:nomenclature-citation></tp:nomenclature-citation-list></tp:nomenclature><tp:treatment-sec sec-type="Diagnosis"><title>Diagnosis.</title><p>The male genitalia of this species are distinctive and have no parallel in other known species; sacculus possesses a thick spine on apex and a cluster of long spines on dorsal projection. The large, round lamella postvaginalis also distinguishes this species from other known <italic><tp:taxon-name><tp:taxon-name-part taxon-name-part-type="genus">Epicephala</tp:taxon-name-part></tp:taxon-name></italic>.</p></tp:treatment-sec><tp:treatment-sec sec-type="Description"><title>Description.</title><p>
            <italic>Wingspan</italic>: 7.2–8.8 mm.</p><p>
            <italic>Head</italic>: With numerous white scales on dorsal surface. Labial palpus dark brown. Antenna brown, about 1.2× as long as forewing. Female proboscis with a large number of trichoid sensilla; sensilla 1.5× as long as width of proboscis, denser toward base.</p><p>
            <italic>Thorax</italic>: White dorsally. Forewing brown with narrow white band on dorsum from base to 2/3 of entire length; two pairs of narrow white bands beginning at costal and dorsal margin near 1/2 to 3/4 length of wing and extending obliquely toward wing apex, terminating before reaching mid-width of wing; dorso-distal band accompanied by another parallel band of same size on distal position; a narrow silver band with metallic reflection extending from costa to dorsum at 5/6 length; distal 1/6 orange-brown with black dot centrally, franked by short white band near dorsum; distal end fringed with narrow white band; cilia grayish brown. Hindwing brown, 0.8× length of forewing; cilia grayish brown.</p><p>
            <italic>Male genitalia</italic>: Tegumen oblong, acute at apex. Cucullus rectangular oblong; ventral margin with acute tip at mid-length terminating with short spine; inner surface covered with numerous hairs. Sacculus ovoid; apex sharply concave, with a long spine on ventral half; basal part of dorsal margin attached with a narrow plate terminating distally as an inward, finger-like projection with 3 or 4 long spines directing dorso-ventrally. Vinculum U-shaped; saccus broad, 0.3× width of vinculum, as long as vinculum, oblong and acute at apex. Aedeagus straight, slightly dilated toward apex; cornutus absent.</p><p>
            <italic>Female genitalia</italic>: Lamella postvaginalis long and broad, 0.8× width and length of seventh sternite, coarsely dentate at distal end. Antrum broad, 0.4× width and length of lamella postvaginalis, smooth on surface. Ductus bursae as long as seventh sternite, with cluster of longitudinal parallel ridges for its entire length. Corpus bursae oval to elongate oval, as long as buctus bursae; signum absent. Apophyses posteriores 1.5× length of apophyses anteriores. Ovipositor dentate laterally, angular at apex.</p></tp:treatment-sec><tp:treatment-sec sec-type="material"><title>Material examined.</title><p>22♂, 5♀. Holotype ♀ – <bold>JAPAN: Okinawa Prefecture</bold>: Okinawa Island, Takae (<named-content xmlns:xlink="http://www.w3.org/1999/xlink" content-type="dwc:verbatimCoordinates" xlink:type="simple">26.652878, 128.248178</named-content>), 100 m, collected as larva in galled flower of <italic><tp:taxon-name><tp:taxon-name-part taxon-name-part-type="genus">Glochidion</tp:taxon-name-part> <tp:taxon-name-part taxon-name-part-type="species">obovatum</tp:taxon-name-part></tp:taxon-name></italic> and reared to adult, 5.vi.2015 (<named-content xmlns:xlink="http://www.w3.org/1999/xlink" content-type="dwc:institutional_code" xlink:type="simple">KYO</named-content>). Paratypes – same data as holotype, 10♂, 2♀ (<named-content xmlns:xlink="http://www.w3.org/1999/xlink" content-type="dwc:institutional_code" xlink:type="simple">KYO</named-content>). Other specimens – <bold>JAPAN: Kagoshima Prefecture</bold>: Amami Island, Akakina, 4.xi.2004, 5♂, 1♀; Amami Island, Kise, 15.iv.2006, 3♂, 1♀; Amami Island, Kasari, 18.v.2015, 1♂; Tokunoshima Island, Mikyo, 2.xi.2004, 1♂; Okinawa Prefecture: Iriomote Island, Ohara, 14.ii.1998, 2♂ (M. Kato).</p><!--PageBreak--></tp:treatment-sec><tp:treatment-sec sec-type="DNA barcodes"><title>
            DNA barcodes.</title><p>
            <ext-link xmlns:xlink="http://www.w3.org/1999/xlink" ext-link-type="gen" xlink:href="DQ298999" xlink:type="simple">DQ298999</ext-link>, <ext-link xmlns:xlink="http://www.w3.org/1999/xlink" ext-link-type="gen" xlink:href="DQ299000" xlink:type="simple">DQ299000</ext-link>, <ext-link xmlns:xlink="http://www.w3.org/1999/xlink" ext-link-type="gen" xlink:href="DQ299006" xlink:type="simple">DQ299006</ext-link>, <ext-link xmlns:xlink="http://www.w3.org/1999/xlink" ext-link-type="gen" xlink:href="DQ299007" xlink:type="simple">DQ299007</ext-link>, <ext-link xmlns:xlink="http://www.w3.org/1999/xlink" ext-link-type="gen" xlink:href="DQ299015" xlink:type="simple">DQ299015</ext-link>–<ext-link xmlns:xlink="http://www.w3.org/1999/xlink" ext-link-type="gen" xlink:href="DQ299018" xlink:type="simple">DQ299018</ext-link>, <ext-link xmlns:xlink="http://www.w3.org/1999/xlink" ext-link-type="gen" xlink:href="DQ299022" xlink:type="simple">DQ299022</ext-link>, <ext-link xmlns:xlink="http://www.w3.org/1999/xlink" ext-link-type="gen" xlink:href="DQ299024" xlink:type="simple">DQ299024</ext-link>–<ext-link xmlns:xlink="http://www.w3.org/1999/xlink" ext-link-type="gen" xlink:href="DQ299027" xlink:type="simple">DQ299027</ext-link>.</p></tp:treatment-sec><tp:treatment-sec sec-type="Known host and adult behavior"><title>Known host and adult behavior.</title><p>
            <italic><tp:taxon-name><tp:taxon-name-part taxon-name-part-type="genus">Glochidion</tp:taxon-name-part> <tp:taxon-name-part taxon-name-part-type="species">obovatum</tp:taxon-name-part></tp:taxon-name></italic> (Amami Island, Tokuno Island and Okinawa Island) and <italic><tp:taxon-name><tp:taxon-name-part taxon-name-part-type="genus">Glochidion</tp:taxon-name-part> <tp:taxon-name-part taxon-name-part-type="species">rubrum</tp:taxon-name-part></tp:taxon-name></italic> (Ishigaki Island and Iriomote Island). The egg is laid through the ovary wall between the wall and ovule (Fig. <xref ref-type="fig" rid="F8">8G</xref>). Pollination <!--PageBreak-->behavior is present, but in the resulting fruit, the larva galls one of the locules, inducing abnormal development of the ovules (Fig. <xref ref-type="fig" rid="F11">11</xref>). Such fruits usually do not contain normally developed seeds (Fig. <xref ref-type="fig" rid="F11">11</xref>).</p><fig id="F11" position="float" orientation="portrait"><label>Figure 11.</label><caption><p>Fruits and galls produced by <italic><tp:taxon-name><tp:taxon-name-part taxon-name-part-type="genus">Epicephala</tp:taxon-name-part></tp:taxon-name></italic> species on <italic><tp:taxon-name><tp:taxon-name-part taxon-name-part-type="genus">Glochidion</tp:taxon-name-part> <tp:taxon-name-part taxon-name-part-type="species">obovatum</tp:taxon-name-part></tp:taxon-name></italic>. <bold>A</bold> Fruit produced after pollination by <italic><tp:taxon-name><tp:taxon-name-part taxon-name-part-type="genus">Epicephala</tp:taxon-name-part> <tp:taxon-name-part taxon-name-part-type="species">obovatella</tp:taxon-name-part></tp:taxon-name></italic> (Tomogashima, Wakayama) <bold>B</bold> Gall induced on female flower by <italic><tp:taxon-name><tp:taxon-name-part taxon-name-part-type="genus">Epicephala</tp:taxon-name-part> <tp:taxon-name-part taxon-name-part-type="species">corruptrix</tp:taxon-name-part></tp:taxon-name></italic> (Takae, Okinawa) <bold>C</bold> Cross section of the gall induced by <italic><tp:taxon-name><tp:taxon-name-part taxon-name-part-type="genus">Epicephala</tp:taxon-name-part> <tp:taxon-name-part taxon-name-part-type="species">corruptrix</tp:taxon-name-part></tp:taxon-name></italic>. Arrow indicates the galled locule with feeding trace of <italic><tp:taxon-name><tp:taxon-name-part taxon-name-part-type="genus">Epicephala</tp:taxon-name-part></tp:taxon-name></italic> larva. Note that the irregularly developed ovules of the galled locule have merged indistinguishablly to septa. Scale bar 2 mm.</p></caption><graphic xmlns:xlink="http://www.w3.org/1999/xlink" xlink:href="zookeys-568-087-g011.jpg" position="float" orientation="portrait" xlink:type="simple" id="oo_79525.jpg"/></fig></tp:treatment-sec><tp:treatment-sec sec-type="Distribution"><title>Distribution.</title><p>Restricted to several islands in the Ryukyu Archipelago (Amami Island, Tokuno Island, Okinawa Island, Ishigaki Island and Iriomote Island; Fig. <xref ref-type="fig" rid="F9">9D</xref>).</p></tp:treatment-sec><tp:treatment-sec sec-type="Etymology"><title>Etymology.</title><p>The species name <italic>corruptrix</italic> (a noun in apposition) was inherited from <italic><tp:taxon-name><tp:taxon-name-part taxon-name-part-type="genus">Tegeticula</tp:taxon-name-part> <tp:taxon-name-part taxon-name-part-type="species">corruptrix</tp:taxon-name-part></tp:taxon-name></italic>, a derived parasitic species of yucca moth (Pellmyr et al. 1999). <italic><tp:taxon-name><tp:taxon-name-part taxon-name-part-type="genus">Epicephala</tp:taxon-name-part> <tp:taxon-name-part taxon-name-part-type="species">corruptrix</tp:taxon-name-part></tp:taxon-name></italic> has a potential to corrupt the mutualistic relationship with its host because the species induces gall formation in pollinated flowers which then hardly produce seeds (Fig. <xref ref-type="fig" rid="F11">11</xref>).</p></tp:treatment-sec><tp:treatment-sec sec-type="Remarks"><title>Remarks.</title><p>This species shares the same host plant with <italic><tp:taxon-name><tp:taxon-name-part taxon-name-part-type="genus">Epicephala</tp:taxon-name-part> <tp:taxon-name-part taxon-name-part-type="species">obovatella</tp:taxon-name-part></tp:taxon-name></italic>, but <italic><tp:taxon-name><tp:taxon-name-part taxon-name-part-type="genus">Epicephala</tp:taxon-name-part> <tp:taxon-name-part taxon-name-part-type="species">obovatella</tp:taxon-name-part></tp:taxon-name></italic> has not been collected from any of the locations where <italic><tp:taxon-name><tp:taxon-name-part taxon-name-part-type="genus">Epicephala</tp:taxon-name-part> <tp:taxon-name-part taxon-name-part-type="species">corruptrix</tp:taxon-name-part></tp:taxon-name></italic> occurs (Fig. <xref ref-type="fig" rid="F9">9</xref>). Because of the limited mutualistic potential of this species, reproduction of the host plants (<italic><tp:taxon-name><tp:taxon-name-part taxon-name-part-type="genus">Glochidion</tp:taxon-name-part> <tp:taxon-name-part taxon-name-part-type="species">obovatum</tp:taxon-name-part></tp:taxon-name> and <tp:taxon-name><tp:taxon-name-part taxon-name-part-type="genus">Glochidion</tp:taxon-name-part> <tp:taxon-name-part taxon-name-part-type="species">rubrum</tp:taxon-name-part></tp:taxon-name></italic>) is likely to be severely limited on islands where <italic><tp:taxon-name><tp:taxon-name-part taxon-name-part-type="genus">Epicephala</tp:taxon-name-part> <tp:taxon-name-part taxon-name-part-type="species">corruptrix</tp:taxon-name-part></tp:taxon-name></italic> occurs, in comparison to locations where <italic><tp:taxon-name><tp:taxon-name-part taxon-name-part-type="genus">Epicephala</tp:taxon-name-part> <tp:taxon-name-part taxon-name-part-type="species">obovatella</tp:taxon-name-part></tp:taxon-name></italic> is present.</p></tp:treatment-sec><tp:treatment-sec><!--Section generated to contain objects referenced in tp:taxon-treatment.--><fig id="F1" position="float" orientation="portrait"><label>Figure 1.</label><caption><p>Representative specimens of the nine <italic><tp:taxon-name><tp:taxon-name-part taxon-name-part-type="genus">Epicephala</tp:taxon-name-part></tp:taxon-name></italic> species in Japan. Wing pattern of <italic><tp:taxon-name><tp:taxon-name-part taxon-name-part-type="genus">Epicephala</tp:taxon-name-part> <tp:taxon-name-part taxon-name-part-type="species">parasitica</tp:taxon-name-part></tp:taxon-name></italic> is sexually dimorphic, so specimens of both sexes are shown for this species. <bold>A</bold> <italic><tp:taxon-name><tp:taxon-name-part taxon-name-part-type="genus">Epicephala</tp:taxon-name-part> <tp:taxon-name-part taxon-name-part-type="species">anthophilia</tp:taxon-name-part></tp:taxon-name></italic> (Amami Island, Kagoshima, ♀, holotype) <bold>B</bold> <italic><tp:taxon-name><tp:taxon-name-part taxon-name-part-type="genus">Epicephala</tp:taxon-name-part> <tp:taxon-name-part taxon-name-part-type="species">bipollenella</tp:taxon-name-part></tp:taxon-name></italic> (Henoko, Okinawa, ♀) <bold>C</bold> <italic><tp:taxon-name><tp:taxon-name-part taxon-name-part-type="genus">Epicephala</tp:taxon-name-part> <tp:taxon-name-part taxon-name-part-type="species">lanceolatella</tp:taxon-name-part></tp:taxon-name></italic> (Cape Hedo, Okinawa, ♀, holotype) <bold>D</bold> <italic><tp:taxon-name><tp:taxon-name-part taxon-name-part-type="genus">Epicephala</tp:taxon-name-part> <tp:taxon-name-part taxon-name-part-type="species">perplexa</tp:taxon-name-part></tp:taxon-name></italic> (Cape Hedo, Okinawa, ♀, holotype) <bold>E</bold> <italic><tp:taxon-name><tp:taxon-name-part taxon-name-part-type="genus">Epicephala</tp:taxon-name-part> <tp:taxon-name-part taxon-name-part-type="species">obovatella</tp:taxon-name-part></tp:taxon-name></italic> (Tomogashima, Wakayama, ♂, paratype) <bold>F</bold> <italic><tp:taxon-name><tp:taxon-name-part taxon-name-part-type="genus">Epicephala</tp:taxon-name-part> <tp:taxon-name-part taxon-name-part-type="species">corruptrix</tp:taxon-name-part></tp:taxon-name></italic> (Takae, Okinawa, ♀, holotype) <bold>G</bold> <italic><tp:taxon-name><tp:taxon-name-part taxon-name-part-type="genus">Epicephala</tp:taxon-name-part> <tp:taxon-name-part taxon-name-part-type="species">vitisidaea</tp:taxon-name-part></tp:taxon-name></italic> (Yona, Okinawa, ♀) <bold>H</bold> <italic><tp:taxon-name><tp:taxon-name-part taxon-name-part-type="genus">Epicephala</tp:taxon-name-part> <tp:taxon-name-part taxon-name-part-type="species">parasitica</tp:taxon-name-part></tp:taxon-name></italic> (Yonaguni Island, Okinawa, ♀, holotype) <bold>I</bold> <italic><tp:taxon-name><tp:taxon-name-part taxon-name-part-type="genus">Epicephala</tp:taxon-name-part> <tp:taxon-name-part taxon-name-part-type="species">parasitica</tp:taxon-name-part></tp:taxon-name></italic> (Hateruma Island, Okinawa, ♂) <bold>J</bold> <italic><tp:taxon-name><tp:taxon-name-part taxon-name-part-type="genus">Epicephala</tp:taxon-name-part> <tp:taxon-name-part taxon-name-part-type="species">nudilingua</tp:taxon-name-part></tp:taxon-name></italic> (Watarase-yusuichi, Tochigi, ♀, holotype). Scale bar: 5 mm.</p></caption><graphic xmlns:xlink="http://www.w3.org/1999/xlink" xlink:href="zookeys-568-087-g001.jpg" position="float" orientation="portrait" xlink:type="simple" id="oo_79515.jpg"/></fig><fig id="F2" position="float" orientation="portrait"><label>Figure 2.</label><caption><p>Valva of the Japanese <italic><tp:taxon-name><tp:taxon-name-part taxon-name-part-type="genus">Epicephala</tp:taxon-name-part></tp:taxon-name></italic> species. <bold>A</bold> <italic><tp:taxon-name><tp:taxon-name-part taxon-name-part-type="genus">Epicephala</tp:taxon-name-part> <tp:taxon-name-part taxon-name-part-type="species">anthophilia</tp:taxon-name-part></tp:taxon-name></italic> (paratype, slide No. AK249) <bold>B</bold> <italic><tp:taxon-name><tp:taxon-name-part taxon-name-part-type="genus">Epicephala</tp:taxon-name-part> <tp:taxon-name-part taxon-name-part-type="species">bipollenella</tp:taxon-name-part></tp:taxon-name></italic> (slide No. AK258) <bold>C</bold> <italic><tp:taxon-name><tp:taxon-name-part taxon-name-part-type="genus">Epicephala</tp:taxon-name-part> <tp:taxon-name-part taxon-name-part-type="species">lanceolatella</tp:taxon-name-part></tp:taxon-name></italic> (non-type, slide No. AK270) <bold>D</bold> <italic><tp:taxon-name><tp:taxon-name-part taxon-name-part-type="genus">Epicephala</tp:taxon-name-part> <tp:taxon-name-part taxon-name-part-type="species">perplexa</tp:taxon-name-part></tp:taxon-name></italic> (paratype, slide No. AK272) <bold>E</bold> <italic><tp:taxon-name><tp:taxon-name-part taxon-name-part-type="genus">Epicephala</tp:taxon-name-part> <tp:taxon-name-part taxon-name-part-type="species">obovatella</tp:taxon-name-part></tp:taxon-name></italic> (non-type, slide No. AK245) <bold>F</bold> <italic><tp:taxon-name><tp:taxon-name-part taxon-name-part-type="genus">Epicephala</tp:taxon-name-part> <tp:taxon-name-part taxon-name-part-type="species">corruptrix</tp:taxon-name-part></tp:taxon-name></italic> (paratype, slide No. AK260) <bold>G</bold> <italic><tp:taxon-name><tp:taxon-name-part taxon-name-part-type="genus">Epicephala</tp:taxon-name-part> <tp:taxon-name-part taxon-name-part-type="species">vitisidaea</tp:taxon-name-part></tp:taxon-name></italic> (slide No. AK234); <bold>H</bold>, <italic><tp:taxon-name><tp:taxon-name-part taxon-name-part-type="genus">Epicephala</tp:taxon-name-part> <tp:taxon-name-part taxon-name-part-type="species">parasitica</tp:taxon-name-part></tp:taxon-name></italic> (non-type, slide No. AK290) <bold>I</bold> <italic><tp:taxon-name><tp:taxon-name-part taxon-name-part-type="genus">Epicephala</tp:taxon-name-part> <tp:taxon-name-part taxon-name-part-type="species">nudilingua</tp:taxon-name-part></tp:taxon-name></italic> (paratype, slide No. AK292). Scale bar: 1 mm.</p></caption><graphic xmlns:xlink="http://www.w3.org/1999/xlink" xlink:href="zookeys-568-087-g002.jpg" position="float" orientation="portrait" xlink:type="simple" id="oo_79516.jpg"/></fig><fig id="F3" position="float" orientation="portrait"><label>Figure 3.</label><caption><p>Aedeagus of the Japanese <italic><tp:taxon-name><tp:taxon-name-part taxon-name-part-type="genus">Epicephala</tp:taxon-name-part></tp:taxon-name></italic> species. <bold>A</bold> <italic><tp:taxon-name><tp:taxon-name-part taxon-name-part-type="genus">Epicephala</tp:taxon-name-part> <tp:taxon-name-part taxon-name-part-type="species">anthophilia</tp:taxon-name-part></tp:taxon-name></italic> (paratype, slide No. AK249), lateral view <bold>B</bold> <italic><tp:taxon-name><tp:taxon-name-part taxon-name-part-type="genus">Epicephala</tp:taxon-name-part> <tp:taxon-name-part taxon-name-part-type="species">bipollenella</tp:taxon-name-part></tp:taxon-name></italic> (slide No. AK258), lateral view <bold>C</bold> <italic><tp:taxon-name><tp:taxon-name-part taxon-name-part-type="genus">Epicephala</tp:taxon-name-part> <tp:taxon-name-part taxon-name-part-type="species">lanceolatella</tp:taxon-name-part></tp:taxon-name></italic>, lateral (left; non-type, slide No. AK270) and dorsal (right; non-type, slide No. AK271) view <bold>D</bold> <italic><tp:taxon-name><tp:taxon-name-part taxon-name-part-type="genus">Epicephala</tp:taxon-name-part> <tp:taxon-name-part taxon-name-part-type="species">perplexa</tp:taxon-name-part></tp:taxon-name></italic> (paratype, slide No. AK272), lateral view <bold>E</bold> <italic><tp:taxon-name><tp:taxon-name-part taxon-name-part-type="genus">Epicephala</tp:taxon-name-part> <tp:taxon-name-part taxon-name-part-type="species">obovatella</tp:taxon-name-part></tp:taxon-name></italic> (non-type, slide No. AK245), lateral view <bold>F</bold> <italic><tp:taxon-name><tp:taxon-name-part taxon-name-part-type="genus">Epicephala</tp:taxon-name-part> <tp:taxon-name-part taxon-name-part-type="species">corruptrix</tp:taxon-name-part></tp:taxon-name></italic> (paratype, slide No. AK260), lateral view <bold>G</bold> <italic><tp:taxon-name><tp:taxon-name-part taxon-name-part-type="genus">Epicephala</tp:taxon-name-part> <tp:taxon-name-part taxon-name-part-type="species">vitisidaea</tp:taxon-name-part></tp:taxon-name></italic> (slide No. AK234), lateral view <bold>H</bold> <italic><tp:taxon-name><tp:taxon-name-part taxon-name-part-type="genus">Epicephala</tp:taxon-name-part> <tp:taxon-name-part taxon-name-part-type="species">parasitica</tp:taxon-name-part></tp:taxon-name></italic> (non-type, slide No. AK290), lateral view <bold>I</bold> <italic><tp:taxon-name><tp:taxon-name-part taxon-name-part-type="genus">Epicephala</tp:taxon-name-part> <tp:taxon-name-part taxon-name-part-type="species">nudilingua</tp:taxon-name-part></tp:taxon-name></italic> (paratype, slide No. AK292), ventral view. Scale bar: 0.5 mm.</p></caption><graphic xmlns:xlink="http://www.w3.org/1999/xlink" xlink:href="zookeys-568-087-g003.jpg" position="float" orientation="portrait" xlink:type="simple" id="oo_79517.jpg"/></fig><fig id="F4" position="float" orientation="portrait"><label>Figure 4.</label><caption><p>Seventh abdominal segment and corpus and ductus bursae of the Japanese <italic><tp:taxon-name><tp:taxon-name-part taxon-name-part-type="genus">Epicephala</tp:taxon-name-part></tp:taxon-name></italic> species. <bold>A</bold>, <italic><tp:taxon-name><tp:taxon-name-part taxon-name-part-type="genus">Epicephala</tp:taxon-name-part> <tp:taxon-name-part taxon-name-part-type="species">anthophilia</tp:taxon-name-part></tp:taxon-name></italic> (paratype, slide No. AK250) <bold>B</bold> <italic><tp:taxon-name><tp:taxon-name-part taxon-name-part-type="genus">Epicephala</tp:taxon-name-part> <tp:taxon-name-part taxon-name-part-type="species">bipollenella</tp:taxon-name-part></tp:taxon-name></italic> (slide No. AK281) <bold>C</bold> <italic><tp:taxon-name><tp:taxon-name-part taxon-name-part-type="genus">Epicephala</tp:taxon-name-part> <tp:taxon-name-part taxon-name-part-type="species">lanceolatella</tp:taxon-name-part></tp:taxon-name></italic> (non-type, slide No. AK251) <bold>D</bold> <italic><tp:taxon-name><tp:taxon-name-part taxon-name-part-type="genus">Epicephala</tp:taxon-name-part> <tp:taxon-name-part taxon-name-part-type="species">perplexa</tp:taxon-name-part></tp:taxon-name></italic> (paratype, slide No. AK253) <bold>E</bold> <italic><tp:taxon-name><tp:taxon-name-part taxon-name-part-type="genus">Epicephala</tp:taxon-name-part> <tp:taxon-name-part taxon-name-part-type="species">obovatella</tp:taxon-name-part></tp:taxon-name></italic> (non-type, slide No. AK246) <bold>F</bold> <italic><tp:taxon-name><tp:taxon-name-part taxon-name-part-type="genus">Epicephala</tp:taxon-name-part> <tp:taxon-name-part taxon-name-part-type="species">corruptrix</tp:taxon-name-part></tp:taxon-name></italic> (paratype, slide No. AK262) <bold>G</bold> <italic><tp:taxon-name><tp:taxon-name-part taxon-name-part-type="genus">Epicephala</tp:taxon-name-part> <tp:taxon-name-part taxon-name-part-type="species">vitisidaea</tp:taxon-name-part></tp:taxon-name></italic> (slide No. AK239) <bold>H</bold> <italic><tp:taxon-name><tp:taxon-name-part taxon-name-part-type="genus">Epicephala</tp:taxon-name-part> <tp:taxon-name-part taxon-name-part-type="species">parasitica</tp:taxon-name-part></tp:taxon-name></italic> (non-type, slide No. AK293) <bold>I</bold> <italic><tp:taxon-name><tp:taxon-name-part taxon-name-part-type="genus">Epicephala</tp:taxon-name-part> <tp:taxon-name-part taxon-name-part-type="species">nudilingua</tp:taxon-name-part></tp:taxon-name></italic> (paratype, slide No. AK296). Scale bar: 1 mm.</p></caption><graphic xmlns:xlink="http://www.w3.org/1999/xlink" xlink:href="zookeys-568-087-g004.jpg" position="float" orientation="portrait" xlink:type="simple" id="oo_79518.jpg"/></fig><fig id="F5" position="float" orientation="portrait"><label>Figure 5.</label><caption><p>Apophyses and eighth abdominal segment of the Japanese <italic><tp:taxon-name><tp:taxon-name-part taxon-name-part-type="genus">Epicephala</tp:taxon-name-part></tp:taxon-name></italic> species. <bold>A</bold> <italic><tp:taxon-name><tp:taxon-name-part taxon-name-part-type="genus">Epicephala</tp:taxon-name-part> <tp:taxon-name-part taxon-name-part-type="species">anthophilia</tp:taxon-name-part></tp:taxon-name></italic> (paratype, slide No. AK250) <bold>B</bold> <italic><tp:taxon-name><tp:taxon-name-part taxon-name-part-type="genus">Epicephala</tp:taxon-name-part> <tp:taxon-name-part taxon-name-part-type="species">bipollenella</tp:taxon-name-part></tp:taxon-name></italic> (slide No. AK281) <bold>C</bold> <italic><tp:taxon-name><tp:taxon-name-part taxon-name-part-type="genus">Epicephala</tp:taxon-name-part> <tp:taxon-name-part taxon-name-part-type="species">lanceolatella</tp:taxon-name-part></tp:taxon-name></italic> (non-type, slide No. AK251) <bold>D</bold> <italic><tp:taxon-name><tp:taxon-name-part taxon-name-part-type="genus">Epicephala</tp:taxon-name-part> <tp:taxon-name-part taxon-name-part-type="species">perplexa</tp:taxon-name-part></tp:taxon-name></italic> (paratype, slide No. AK253) <bold>E</bold> <italic><tp:taxon-name><tp:taxon-name-part taxon-name-part-type="genus">Epicephala</tp:taxon-name-part> <tp:taxon-name-part taxon-name-part-type="species">obovatella</tp:taxon-name-part></tp:taxon-name></italic> (non-type, slide No. AK246) <bold>F</bold> <italic><tp:taxon-name><tp:taxon-name-part taxon-name-part-type="genus">Epicephala</tp:taxon-name-part> <tp:taxon-name-part taxon-name-part-type="species">corruptrix</tp:taxon-name-part></tp:taxon-name></italic> (paratype, slide No. AK262) <bold>G</bold> <italic><tp:taxon-name><tp:taxon-name-part taxon-name-part-type="genus">Epicephala</tp:taxon-name-part> <tp:taxon-name-part taxon-name-part-type="species">vitisidaea</tp:taxon-name-part></tp:taxon-name></italic> (slide No. AK239) <bold>H</bold> <italic><tp:taxon-name><tp:taxon-name-part taxon-name-part-type="genus">Epicephala</tp:taxon-name-part> <tp:taxon-name-part taxon-name-part-type="species">parasitica</tp:taxon-name-part></tp:taxon-name></italic> (non-type, slide No. AK239) <bold>I</bold> <italic><tp:taxon-name><tp:taxon-name-part taxon-name-part-type="genus">Epicephala</tp:taxon-name-part> <tp:taxon-name-part taxon-name-part-type="species">nudilingua</tp:taxon-name-part></tp:taxon-name></italic> (paratype, slide No. AK296). Scale bar: 1 mm.</p></caption><graphic xmlns:xlink="http://www.w3.org/1999/xlink" xlink:href="zookeys-568-087-g005.jpg" position="float" orientation="portrait" xlink:type="simple" id="oo_79519.jpg"/></fig><fig id="F6" position="float" orientation="portrait"><label>Figure 6.</label><caption><p>Ovipositor of the Japanese <italic><tp:taxon-name><tp:taxon-name-part taxon-name-part-type="genus">Epicephala</tp:taxon-name-part></tp:taxon-name></italic> species. <bold>A</bold>, <italic><tp:taxon-name><tp:taxon-name-part taxon-name-part-type="genus">Epicephala</tp:taxon-name-part> <tp:taxon-name-part taxon-name-part-type="species">anthophilia</tp:taxon-name-part></tp:taxon-name></italic> (paratype, slide No. AK250) <bold>B</bold> <italic><tp:taxon-name><tp:taxon-name-part taxon-name-part-type="genus">Epicephala</tp:taxon-name-part> <tp:taxon-name-part taxon-name-part-type="species">bipollenella</tp:taxon-name-part></tp:taxon-name></italic> (slide No. AK281) <bold>C</bold> <italic><tp:taxon-name><tp:taxon-name-part taxon-name-part-type="genus">Epicephala</tp:taxon-name-part> <tp:taxon-name-part taxon-name-part-type="species">lanceolatella</tp:taxon-name-part></tp:taxon-name></italic> (non-type, slide No. AK251) <bold>D</bold> <italic><tp:taxon-name><tp:taxon-name-part taxon-name-part-type="genus">Epicephala</tp:taxon-name-part> <tp:taxon-name-part taxon-name-part-type="species">perplexa</tp:taxon-name-part></tp:taxon-name></italic> (paratype, slide No. AK253) <bold>E</bold> <italic><tp:taxon-name><tp:taxon-name-part taxon-name-part-type="genus">Epicephala</tp:taxon-name-part> <tp:taxon-name-part taxon-name-part-type="species">obovatella</tp:taxon-name-part></tp:taxon-name></italic> (non-type, slide No. AK246) <bold>F</bold> <italic><tp:taxon-name><tp:taxon-name-part taxon-name-part-type="genus">Epicephala</tp:taxon-name-part> <tp:taxon-name-part taxon-name-part-type="species">corruptrix</tp:taxon-name-part></tp:taxon-name></italic> (paratype, slide No. AK262) <bold>G</bold> <italic><tp:taxon-name><tp:taxon-name-part taxon-name-part-type="genus">Epicephala</tp:taxon-name-part> <tp:taxon-name-part taxon-name-part-type="species">vitisidaea</tp:taxon-name-part></tp:taxon-name></italic> (slide No. AK239) <bold>H</bold> <italic><tp:taxon-name><tp:taxon-name-part taxon-name-part-type="genus">Epicephala</tp:taxon-name-part> <tp:taxon-name-part taxon-name-part-type="species">parasitica</tp:taxon-name-part></tp:taxon-name></italic> (non-type, slide No. AK239) <bold>I</bold> <italic><tp:taxon-name><tp:taxon-name-part taxon-name-part-type="genus">Epicephala</tp:taxon-name-part> <tp:taxon-name-part taxon-name-part-type="species">nudilingua</tp:taxon-name-part></tp:taxon-name></italic> (paratype, slide No. AK296). Scale bar 0.1 mm.</p></caption><graphic xmlns:xlink="http://www.w3.org/1999/xlink" xlink:href="zookeys-568-087-g006.jpg" position="float" orientation="portrait" xlink:type="simple" id="oo_79520.jpg"/></fig><fig id="F7" position="float" orientation="portrait"><label>Figure 7.</label><caption><p>Section of the female proboscis of the Japanese <italic><tp:taxon-name><tp:taxon-name-part taxon-name-part-type="genus">Epicephala</tp:taxon-name-part></tp:taxon-name></italic> species. All photographs were taken from non-type specimens. <bold>A</bold> <italic><tp:taxon-name><tp:taxon-name-part taxon-name-part-type="genus">Epicephala</tp:taxon-name-part> <tp:taxon-name-part taxon-name-part-type="species">anthophilia</tp:taxon-name-part></tp:taxon-name></italic> (slide No. AK303) <bold>B</bold> <italic><tp:taxon-name><tp:taxon-name-part taxon-name-part-type="genus">Epicephala</tp:taxon-name-part> <tp:taxon-name-part taxon-name-part-type="species">bipollenella</tp:taxon-name-part></tp:taxon-name></italic> (slide No. AK298) <bold>C</bold> <italic><tp:taxon-name><tp:taxon-name-part taxon-name-part-type="genus">Epicephala</tp:taxon-name-part> <tp:taxon-name-part taxon-name-part-type="species">lanceolatella</tp:taxon-name-part></tp:taxon-name></italic> (slide No. AK300) <bold>D</bold> <italic><tp:taxon-name><tp:taxon-name-part taxon-name-part-type="genus">Epicephala</tp:taxon-name-part> <tp:taxon-name-part taxon-name-part-type="species">perplexa</tp:taxon-name-part></tp:taxon-name></italic> (slide No. AK301) <bold>E</bold> <italic><tp:taxon-name><tp:taxon-name-part taxon-name-part-type="genus">Epicephala</tp:taxon-name-part> <tp:taxon-name-part taxon-name-part-type="species">obovatella</tp:taxon-name-part></tp:taxon-name></italic> (slide No. AK307) <bold>F</bold> <italic><tp:taxon-name><tp:taxon-name-part taxon-name-part-type="genus">Epicephala</tp:taxon-name-part> <tp:taxon-name-part taxon-name-part-type="species">corruptrix</tp:taxon-name-part></tp:taxon-name></italic> (slide No. AK304) <bold>G</bold> <italic><tp:taxon-name><tp:taxon-name-part taxon-name-part-type="genus">Epicephala</tp:taxon-name-part> <tp:taxon-name-part taxon-name-part-type="species">vitisidaea</tp:taxon-name-part></tp:taxon-name></italic> (slide No. AK297) <bold>H</bold> <italic><tp:taxon-name><tp:taxon-name-part taxon-name-part-type="genus">Epicephala</tp:taxon-name-part> <tp:taxon-name-part taxon-name-part-type="species">parasitica</tp:taxon-name-part></tp:taxon-name></italic> (slide No. AK308), arrows indicate rudimentary sensilla <bold>I</bold> <italic><tp:taxon-name><tp:taxon-name-part taxon-name-part-type="genus">Epicephala</tp:taxon-name-part> <tp:taxon-name-part taxon-name-part-type="species">nudilingua</tp:taxon-name-part></tp:taxon-name></italic> (slide No. AK309). lp, labial palp. Scale bar: 0.1 mm.</p></caption><graphic xmlns:xlink="http://www.w3.org/1999/xlink" xlink:href="zookeys-568-087-g007.jpg" position="float" orientation="portrait" xlink:type="simple" id="oo_79521.jpg"/></fig><fig id="F8" position="float" orientation="portrait"><label>Figure 8.</label><caption><p>Pollination and oviposition behavior of the Japanese <italic><tp:taxon-name><tp:taxon-name-part taxon-name-part-type="genus">Epicephala</tp:taxon-name-part></tp:taxon-name></italic> species. <bold>A</bold> <italic><tp:taxon-name><tp:taxon-name-part taxon-name-part-type="genus">Epicephala</tp:taxon-name-part> <tp:taxon-name-part taxon-name-part-type="species">anthophilia</tp:taxon-name-part></tp:taxon-name></italic> female actively depositing pollen on <italic><tp:taxon-name><tp:taxon-name-part taxon-name-part-type="genus">Glochidion</tp:taxon-name-part> <tp:taxon-name-part taxon-name-part-type="species">acuminatum</tp:taxon-name-part></tp:taxon-name></italic> female flower <bold>B</bold> <italic><tp:taxon-name><tp:taxon-name-part taxon-name-part-type="genus">Epicephala</tp:taxon-name-part> <tp:taxon-name-part taxon-name-part-type="species">anthophilia</tp:taxon-name-part></tp:taxon-name></italic> ovipositing through stylar pit of <italic><tp:taxon-name><tp:taxon-name-part taxon-name-part-type="genus">Glochidion</tp:taxon-name-part> <tp:taxon-name-part taxon-name-part-type="species">acuminatum</tp:taxon-name-part></tp:taxon-name></italic> flower <bold>C</bold> <italic><tp:taxon-name><tp:taxon-name-part taxon-name-part-type="genus">Epicephala</tp:taxon-name-part> <tp:taxon-name-part taxon-name-part-type="species">bipollenella</tp:taxon-name-part></tp:taxon-name></italic> ovipositing through stylar pit of <italic><tp:taxon-name><tp:taxon-name-part taxon-name-part-type="genus">Glochidion</tp:taxon-name-part> <tp:taxon-name-part taxon-name-part-type="species">zeylanicum</tp:taxon-name-part></tp:taxon-name></italic> flower <bold>D</bold> <italic><tp:taxon-name><tp:taxon-name-part taxon-name-part-type="genus">Epicephala</tp:taxon-name-part> <tp:taxon-name-part taxon-name-part-type="species">lanceolatella</tp:taxon-name-part></tp:taxon-name></italic> ovipositing through stylar pit of <italic><tp:taxon-name><tp:taxon-name-part taxon-name-part-type="genus">Glochidion</tp:taxon-name-part> <tp:taxon-name-part taxon-name-part-type="species">lanceolatum</tp:taxon-name-part></tp:taxon-name></italic> flower <bold>E</bold> <italic><tp:taxon-name><tp:taxon-name-part taxon-name-part-type="genus">Epicephala</tp:taxon-name-part> <tp:taxon-name-part taxon-name-part-type="species">perplexa</tp:taxon-name-part></tp:taxon-name></italic> ovipositing through lateral ovary wall of <italic><tp:taxon-name><tp:taxon-name-part taxon-name-part-type="genus">Glochidion</tp:taxon-name-part> <tp:taxon-name-part taxon-name-part-type="species">lanceolatum</tp:taxon-name-part></tp:taxon-name></italic> flower <bold>F</bold> <italic><tp:taxon-name><tp:taxon-name-part taxon-name-part-type="genus">Epicephala</tp:taxon-name-part> <tp:taxon-name-part taxon-name-part-type="species">obovatella</tp:taxon-name-part></tp:taxon-name></italic> ovipositing through lateral ovary wall of <italic><tp:taxon-name><tp:taxon-name-part taxon-name-part-type="genus">Glochidion</tp:taxon-name-part> <tp:taxon-name-part taxon-name-part-type="species">obovatum</tp:taxon-name-part></tp:taxon-name></italic> flower <bold>G</bold> <italic><tp:taxon-name><tp:taxon-name-part taxon-name-part-type="genus">Epicephala</tp:taxon-name-part> <tp:taxon-name-part taxon-name-part-type="species">corruptrix</tp:taxon-name-part></tp:taxon-name></italic> ovipositing through ovary wall of <italic><tp:taxon-name><tp:taxon-name-part taxon-name-part-type="genus">Glochidion</tp:taxon-name-part> <tp:taxon-name-part taxon-name-part-type="species">rubrum</tp:taxon-name-part></tp:taxon-name></italic> flower <bold>H</bold> <italic><tp:taxon-name><tp:taxon-name-part taxon-name-part-type="genus">Epicephala</tp:taxon-name-part> <tp:taxon-name-part taxon-name-part-type="species">vitisidaea</tp:taxon-name-part></tp:taxon-name></italic> ovipositing in the interspace between ovary and tepal <bold>I</bold> <italic><tp:taxon-name><tp:taxon-name-part taxon-name-part-type="genus">Epicephala</tp:taxon-name-part> <tp:taxon-name-part taxon-name-part-type="species">parasitica</tp:taxon-name-part></tp:taxon-name></italic> ovipositing in young fruit of <italic><tp:taxon-name><tp:taxon-name-part taxon-name-part-type="genus">Phyllanthus</tp:taxon-name-part> <tp:taxon-name-part taxon-name-part-type="species">lepidocarpus</tp:taxon-name-part></tp:taxon-name></italic>.</p></caption><graphic xmlns:xlink="http://www.w3.org/1999/xlink" xlink:href="zookeys-568-087-g008.jpg" position="float" orientation="portrait" xlink:type="simple" id="oo_79522.jpg"/></fig><fig id="F9" position="float" orientation="portrait"><label>Figure 9.</label><caption><p>Distribution of the <italic><tp:taxon-name><tp:taxon-name-part taxon-name-part-type="genus">Epicephala</tp:taxon-name-part></tp:taxon-name></italic> species in Japan. <bold>A</bold> <italic><tp:taxon-name><tp:taxon-name-part taxon-name-part-type="genus">Epicephala</tp:taxon-name-part> <tp:taxon-name-part taxon-name-part-type="species">anthophilia</tp:taxon-name-part></tp:taxon-name></italic> <bold>B</bold> <italic><tp:taxon-name><tp:taxon-name-part taxon-name-part-type="genus">Epicephala</tp:taxon-name-part> <tp:taxon-name-part taxon-name-part-type="species">bipollenella</tp:taxon-name-part></tp:taxon-name></italic> <bold>C</bold> <italic><tp:taxon-name><tp:taxon-name-part taxon-name-part-type="genus">Epicephala</tp:taxon-name-part> <tp:taxon-name-part taxon-name-part-type="species">lanceolatella</tp:taxon-name-part></tp:taxon-name></italic> (blue) and <italic><tp:taxon-name><tp:taxon-name-part taxon-name-part-type="genus">Epicephala</tp:taxon-name-part> <tp:taxon-name-part taxon-name-part-type="species">perplexa</tp:taxon-name-part></tp:taxon-name></italic> (green) <bold>D</bold> <italic><tp:taxon-name><tp:taxon-name-part taxon-name-part-type="genus">Epicephala</tp:taxon-name-part> <tp:taxon-name-part taxon-name-part-type="species">obovatella</tp:taxon-name-part></tp:taxon-name></italic> (blue) and <italic><tp:taxon-name><tp:taxon-name-part taxon-name-part-type="genus">Epicephala</tp:taxon-name-part> <tp:taxon-name-part taxon-name-part-type="species">corruptrix</tp:taxon-name-part></tp:taxon-name></italic> (green) <bold>E</bold> <italic><tp:taxon-name><tp:taxon-name-part taxon-name-part-type="genus">Epicephala</tp:taxon-name-part> <tp:taxon-name-part taxon-name-part-type="species">vitisidaea</tp:taxon-name-part></tp:taxon-name></italic> <bold>F</bold> <italic><tp:taxon-name><tp:taxon-name-part taxon-name-part-type="genus">Epicephala</tp:taxon-name-part> <tp:taxon-name-part taxon-name-part-type="species">parasitica</tp:taxon-name-part></tp:taxon-name></italic> (blue) and <italic><tp:taxon-name><tp:taxon-name-part taxon-name-part-type="genus">Epicephala</tp:taxon-name-part> <tp:taxon-name-part taxon-name-part-type="species">nudilingua</tp:taxon-name-part></tp:taxon-name></italic> (green). Information based on this study and <xref ref-type="bibr" rid="B14">Kawakita and Kato (2006)</xref>.</p></caption><graphic xmlns:xlink="http://www.w3.org/1999/xlink" xlink:href="zookeys-568-087-g009.jpg" position="float" orientation="portrait" xlink:type="simple" id="oo_79523.jpg"/></fig></tp:treatment-sec><ref-list><ref id="B14"><mixed-citation xmlns:xlink="http://www.w3.org/1999/xlink" xlink:type="simple">
          <person-group><name name-style="western"><surname>Kawakita</surname><given-names>A</given-names></name><name name-style="western"><surname>Kato</surname><given-names>M</given-names></name></person-group> (<year>2006</year>) <article-title>Assessment of the diversity and species specificity of the mutualistic association between <italic><tp:taxon-name><tp:taxon-name-part taxon-name-part-type="genus">Epicephala</tp:taxon-name-part></tp:taxon-name></italic> moths and <italic><tp:taxon-name><tp:taxon-name-part taxon-name-part-type="genus">Glochidion</tp:taxon-name-part></tp:taxon-name></italic> trees.</article-title> <source>Molecular Ecology</source> <volume>15</volume>: <fpage>3567</fpage>–<lpage>3581</lpage>. doi: <ext-link xlink:type="simple" ext-link-type="doi" xlink:href="10.1111/j.1365-294X.2006.03037.x">10.1111/j.1365-294X.2006.03037.x</ext-link></mixed-citation></ref><ref id="B15"><mixed-citation xmlns:xlink="http://www.w3.org/1999/xlink" xlink:type="simple">
          <person-group><name name-style="western"><surname>Kawakita</surname><given-names>A</given-names></name><name name-style="western"><surname>Kato</surname><given-names>M</given-names></name></person-group> (<year>2009</year>) <article-title>Repeated independent evolution of obligate pollination mutualism in the <tp:taxon-name><tp:taxon-name-part taxon-name-part-type="tribe">Phyllantheae</tp:taxon-name-part></tp:taxon-name>-<italic><tp:taxon-name><tp:taxon-name-part taxon-name-part-type="genus">Epicephala</tp:taxon-name-part></tp:taxon-name></italic> association.</article-title> <source>Proceedings of the Royal Society B</source> <volume>276</volume>: <fpage>417</fpage>–<lpage>426</lpage>. doi: <ext-link xlink:type="simple" ext-link-type="doi" xlink:href="10.1098/rspb.2008.1226">10.1098/rspb.2008.1226</ext-link></mixed-citation></ref><ref id="B18"><mixed-citation xmlns:xlink="http://www.w3.org/1999/xlink" xlink:type="simple">
          <person-group><name name-style="western"><surname>Kawakita</surname><given-names>A</given-names></name><name name-style="western"><surname>Mochizuki</surname><given-names>K</given-names></name><name name-style="western"><surname>Kato</surname><given-names>M</given-names></name></person-group> (<year>2015</year>) <article-title>Reversal of mutualism in a leafflower–leafflower moth association: the possible driving role of a third-party partner.</article-title> <source>Biological Journal of the Linnean Society</source>. doi: <ext-link xlink:type="simple" ext-link-type="doi" xlink:href="10.1111/bij.12633">10.1111/bij.12633</ext-link></mixed-citation></ref><ref id="B17"><mixed-citation xmlns:xlink="http://www.w3.org/1999/xlink" xlink:type="simple">
          <person-group><name name-style="western"><surname>Kawakita</surname><given-names>A</given-names></name><name name-style="western"><surname>Okamoto</surname><given-names>T</given-names></name><name name-style="western"><surname>Goto</surname><given-names>R</given-names></name><name name-style="western"><surname>Kato</surname><given-names>M</given-names></name></person-group> (<year>2010</year>) <article-title>Mutualism favours higher host specificity than does antagonism in plant-herbivore interaction.</article-title> <source>Proceedings of the Royal Society B</source> <volume>276</volume>: <fpage>417</fpage>–<lpage>426</lpage>. doi: <ext-link xlink:type="simple" ext-link-type="doi" xlink:href="10.1098/rspb.2010.0355">10.1098/rspb.2010.0355</ext-link></mixed-citation></ref></ref-list></tp:taxon-treatment>
