# Supplementary material for: Revision of the Japanese species of Epicephala Meyrick with descriptions of seven new species (Lepidoptera, Gracillariidae)
Source: Zookeys. 2016 Feb 23;(568):87–118. doi: 10.3897/zookeys.568.6721 (PMC4829671; doi:10.3897/zookeys.568.6721)
Supplement: XML Treatment for Epicephala vitisidaea [file zookeys.568.6721-treatment7.xml]

<!DOCTYPE tp:taxon-treatment
  PUBLIC "-//TaxonX//DTD Taxonomic Treatment Publishing DTD v0 20100105//EN" "tax-treatment-NSO.dtd">
<tp:taxon-treatment xmlns:tp="http://www.plazi.org/taxpub"><tp:treatment-meta><kwd-group><label>Taxon classification</label><kwd><named-content content-type="kingdom">Animalia</named-content></kwd><kwd><named-content content-type="order">Lepidoptera</named-content></kwd><kwd><named-content content-type="family">Gracillariidae</named-content></kwd></kwd-group><mixed-citation publication-type="journal"><person-group><name><surname>Kawakita</surname><given-names>Atsushi</given-names></name><name><surname>Kato</surname><given-names>Makoto</given-names></name></person-group><article-title>Revision of the Japanese species of <italic><tp:taxon-name><tp:taxon-name-part taxon-name-part-type="genus">Epicephala</tp:taxon-name-part></tp:taxon-name></italic> Meyrick with descriptions of seven new species (<tp:taxon-name><tp:taxon-name-part taxon-name-part-type="order">Lepidoptera</tp:taxon-name-part></tp:taxon-name>, <tp:taxon-name><tp:taxon-name-part taxon-name-part-type="family">Gracillariidae</tp:taxon-name-part></tp:taxon-name>)</article-title><source>Zookeys</source><day>23</day><month>2</month><year>2016</year><volume>2016</volume><issue>568</issue><fpage>87</fpage><lpage>118</lpage><pub-id pub-id-type="doi">10.3897/zookeys.568.6721</pub-id></mixed-citation></tp:treatment-meta><tp:nomenclature><tp:taxon-name>
            <tp:taxon-name-part taxon-name-part-type="genus">Epicephala</tp:taxon-name-part>
            <tp:taxon-name-part taxon-name-part-type="species">vitisidaea</tp:taxon-name-part>
          </tp:taxon-name><tp:taxon-authority>Li, Wang &amp; Zhang, 2012</tp:taxon-authority><xref ref-type="fig" rid="F1">Figs 1</xref><xref ref-type="fig" rid="F2">, 2</xref><xref ref-type="fig" rid="F3">, 3</xref><xref ref-type="fig" rid="F4">, 4</xref><xref ref-type="fig" rid="F5">, 5</xref><xref ref-type="fig" rid="F6">, 6</xref><xref ref-type="fig" rid="F7">, 7</xref><tp:nomenclature-citation-list><tp:nomenclature-citation><tp:taxon-name><tp:taxon-name-part taxon-name-part-type="genus">Epicephala</tp:taxon-name-part>
              </tp:taxon-name><comment> sp. ex <tp:taxon-name><tp:taxon-name-part taxon-name-part-type="genus">Breynia</tp:taxon-name-part> <tp:taxon-name-part taxon-name-part-type="species">vitis-idaea</tp:taxon-name-part></tp:taxon-name> (<xref ref-type="bibr" rid="B15">Kawakita and Kato 2009</xref>); <tp:taxon-name><tp:taxon-name-part taxon-name-part-type="genus">Epicephala</tp:taxon-name-part></tp:taxon-name> sp. 10 (<tp:taxon-name><tp:taxon-name-part taxon-name-part-type="genus">Breynia</tp:taxon-name-part></tp:taxon-name>) (<xref ref-type="bibr" rid="B17">Kawakita et al. 2010</xref>).</comment></tp:nomenclature-citation></tp:nomenclature-citation-list></tp:nomenclature><tp:treatment-sec sec-type="Diagnosis"><title>Diagnosis.</title><p>Lamella antevaginalis of this species forms a sclerotized complete circle around ostium, a character that cannot be found in any other species of <italic><tp:taxon-name><tp:taxon-name-part taxon-name-part-type="genus">Epicephala</tp:taxon-name-part></tp:taxon-name></italic>. Cornuti of short thick spines occurring dorsally and ventrally on distal portion of aedeagus are also distinctive of this species.</p></tp:treatment-sec><tp:treatment-sec sec-type="Description"><title>Description.</title><p>Description as in <xref ref-type="bibr" rid="B28">Zhang et al. (2012a)</xref>, except the following.</p><p>
            <italic>Head</italic>: Female proboscis with a large number of trichoid sensilla; sensilla 1.5× as long as width of proboscis, denser toward base.</p><p>
            <italic>Male genitalia</italic>: Cornuti on aedeagus occurring dorsally and ventrally; dorsal cornuti consisting of 4–6 short spines, shorter than 0.7× width of aedeagus; ventral cornuti a pair of thick and long spines, longer than width of aedeagus.</p></tp:treatment-sec><tp:treatment-sec sec-type="material"><title>Material examined.</title><p>50♂, 31♀. <bold>JAPAN: Kagoshima Prefecture</bold>: Amami Island, Setsuko, 29.ix.2002, 9♂, 1♀; Amami Island, Akakina, 15.v.2003, 5♂, 5♀; Amami Island, Kasari, 18.v.2015, 3♂; Tokuno Island, Amagi, 2.xi.2004, 1♂, 1♀; Okinoerabu Island, Uchijiro, 4.xi.2004, 1♂; <bold>Okinawa Prefecture</bold>: Okinawa Island, Oura, 9.ix.2002, 2♂, 3♀; Okinawa Island, Yona, 15.vi.2015, 1♂, 6♀; Miyako Island, Mt. Nobaru, 24.ix.2004, 18♂, 6♀; Irabu Island, Makiyama, 23.ix.2004, 1♂, 1♀; Ishigaki Island, Mt. Banna, 15.x.2002, 3♂, 1♀; Iriomote Island, 13.x.2002, 6♂, 7♀.</p></tp:treatment-sec><tp:treatment-sec sec-type="DNA barcodes"><title>
            DNA barcodes.</title><p>
            <ext-link xmlns:xlink="http://www.w3.org/1999/xlink" ext-link-type="gen" xlink:href="FJ235380" xlink:type="simple">FJ235380</ext-link>.</p></tp:treatment-sec><tp:treatment-sec sec-type="Known host and adult behavior"><title>Known host and adult behavior.</title><p>Known only from <italic><tp:taxon-name><tp:taxon-name-part taxon-name-part-type="genus">Breynia</tp:taxon-name-part> <tp:taxon-name-part taxon-name-part-type="species">vitis-idaea</tp:taxon-name-part></tp:taxon-name></italic>. The adult is the pollinator of the host plant (<xref ref-type="bibr" rid="B13">Kawakita and Kato 2004b</xref>). Eggs are placed in the interspace between the tepal and ovary (Fig. <xref ref-type="fig" rid="F8">8H</xref>), so the ovipositor does not penetrate floral tissue. Larva feeds on seeds.</p></tp:treatment-sec><tp:treatment-sec sec-type="Distribution"><title>Distribution.</title><p>In Japan occurs widely in the Ryukyu Archipelago (Fig. <xref ref-type="fig" rid="F9">9E</xref>). Known also from China (<xref ref-type="bibr" rid="B28">Zhang et al. 2012a</xref>).</p></tp:treatment-sec><tp:treatment-sec><!--Section generated to contain objects referenced in tp:taxon-treatment.--><fig id="F1" position="float" orientation="portrait"><label>Figure 1.</label><caption><p>Representative specimens of the nine <italic><tp:taxon-name><tp:taxon-name-part taxon-name-part-type="genus">Epicephala</tp:taxon-name-part></tp:taxon-name></italic> species in Japan. Wing pattern of <italic><tp:taxon-name><tp:taxon-name-part taxon-name-part-type="genus">Epicephala</tp:taxon-name-part> <tp:taxon-name-part taxon-name-part-type="species">parasitica</tp:taxon-name-part></tp:taxon-name></italic> is sexually dimorphic, so specimens of both sexes are shown for this species. <bold>A</bold> <italic><tp:taxon-name><tp:taxon-name-part taxon-name-part-type="genus">Epicephala</tp:taxon-name-part> <tp:taxon-name-part taxon-name-part-type="species">anthophilia</tp:taxon-name-part></tp:taxon-name></italic> (Amami Island, Kagoshima, ♀, holotype) <bold>B</bold> <italic><tp:taxon-name><tp:taxon-name-part taxon-name-part-type="genus">Epicephala</tp:taxon-name-part> <tp:taxon-name-part taxon-name-part-type="species">bipollenella</tp:taxon-name-part></tp:taxon-name></italic> (Henoko, Okinawa, ♀) <bold>C</bold> <italic><tp:taxon-name><tp:taxon-name-part taxon-name-part-type="genus">Epicephala</tp:taxon-name-part> <tp:taxon-name-part taxon-name-part-type="species">lanceolatella</tp:taxon-name-part></tp:taxon-name></italic> (Cape Hedo, Okinawa, ♀, holotype) <bold>D</bold> <italic><tp:taxon-name><tp:taxon-name-part taxon-name-part-type="genus">Epicephala</tp:taxon-name-part> <tp:taxon-name-part taxon-name-part-type="species">perplexa</tp:taxon-name-part></tp:taxon-name></italic> (Cape Hedo, Okinawa, ♀, holotype) <bold>E</bold> <italic><tp:taxon-name><tp:taxon-name-part taxon-name-part-type="genus">Epicephala</tp:taxon-name-part> <tp:taxon-name-part taxon-name-part-type="species">obovatella</tp:taxon-name-part></tp:taxon-name></italic> (Tomogashima, Wakayama, ♂, paratype) <bold>F</bold> <italic><tp:taxon-name><tp:taxon-name-part taxon-name-part-type="genus">Epicephala</tp:taxon-name-part> <tp:taxon-name-part taxon-name-part-type="species">corruptrix</tp:taxon-name-part></tp:taxon-name></italic> (Takae, Okinawa, ♀, holotype) <bold>G</bold> <italic><tp:taxon-name><tp:taxon-name-part taxon-name-part-type="genus">Epicephala</tp:taxon-name-part> <tp:taxon-name-part taxon-name-part-type="species">vitisidaea</tp:taxon-name-part></tp:taxon-name></italic> (Yona, Okinawa, ♀) <bold>H</bold> <italic><tp:taxon-name><tp:taxon-name-part taxon-name-part-type="genus">Epicephala</tp:taxon-name-part> <tp:taxon-name-part taxon-name-part-type="species">parasitica</tp:taxon-name-part></tp:taxon-name></italic> (Yonaguni Island, Okinawa, ♀, holotype) <bold>I</bold> <italic><tp:taxon-name><tp:taxon-name-part taxon-name-part-type="genus">Epicephala</tp:taxon-name-part> <tp:taxon-name-part taxon-name-part-type="species">parasitica</tp:taxon-name-part></tp:taxon-name></italic> (Hateruma Island, Okinawa, ♂) <bold>J</bold> <italic><tp:taxon-name><tp:taxon-name-part taxon-name-part-type="genus">Epicephala</tp:taxon-name-part> <tp:taxon-name-part taxon-name-part-type="species">nudilingua</tp:taxon-name-part></tp:taxon-name></italic> (Watarase-yusuichi, Tochigi, ♀, holotype). Scale bar: 5 mm.</p></caption><graphic xmlns:xlink="http://www.w3.org/1999/xlink" xlink:href="zookeys-568-087-g001.jpg" position="float" orientation="portrait" xlink:type="simple" id="oo_79515.jpg"/></fig><fig id="F2" position="float" orientation="portrait"><label>Figure 2.</label><caption><p>Valva of the Japanese <italic><tp:taxon-name><tp:taxon-name-part taxon-name-part-type="genus">Epicephala</tp:taxon-name-part></tp:taxon-name></italic> species. <bold>A</bold> <italic><tp:taxon-name><tp:taxon-name-part taxon-name-part-type="genus">Epicephala</tp:taxon-name-part> <tp:taxon-name-part taxon-name-part-type="species">anthophilia</tp:taxon-name-part></tp:taxon-name></italic> (paratype, slide No. AK249) <bold>B</bold> <italic><tp:taxon-name><tp:taxon-name-part taxon-name-part-type="genus">Epicephala</tp:taxon-name-part> <tp:taxon-name-part taxon-name-part-type="species">bipollenella</tp:taxon-name-part></tp:taxon-name></italic> (slide No. AK258) <bold>C</bold> <italic><tp:taxon-name><tp:taxon-name-part taxon-name-part-type="genus">Epicephala</tp:taxon-name-part> <tp:taxon-name-part taxon-name-part-type="species">lanceolatella</tp:taxon-name-part></tp:taxon-name></italic> (non-type, slide No. AK270) <bold>D</bold> <italic><tp:taxon-name><tp:taxon-name-part taxon-name-part-type="genus">Epicephala</tp:taxon-name-part> <tp:taxon-name-part taxon-name-part-type="species">perplexa</tp:taxon-name-part></tp:taxon-name></italic> (paratype, slide No. AK272) <bold>E</bold> <italic><tp:taxon-name><tp:taxon-name-part taxon-name-part-type="genus">Epicephala</tp:taxon-name-part> <tp:taxon-name-part taxon-name-part-type="species">obovatella</tp:taxon-name-part></tp:taxon-name></italic> (non-type, slide No. AK245) <bold>F</bold> <italic><tp:taxon-name><tp:taxon-name-part taxon-name-part-type="genus">Epicephala</tp:taxon-name-part> <tp:taxon-name-part taxon-name-part-type="species">corruptrix</tp:taxon-name-part></tp:taxon-name></italic> (paratype, slide No. AK260) <bold>G</bold> <italic><tp:taxon-name><tp:taxon-name-part taxon-name-part-type="genus">Epicephala</tp:taxon-name-part> <tp:taxon-name-part taxon-name-part-type="species">vitisidaea</tp:taxon-name-part></tp:taxon-name></italic> (slide No. AK234); <bold>H</bold>, <italic><tp:taxon-name><tp:taxon-name-part taxon-name-part-type="genus">Epicephala</tp:taxon-name-part> <tp:taxon-name-part taxon-name-part-type="species">parasitica</tp:taxon-name-part></tp:taxon-name></italic> (non-type, slide No. AK290) <bold>I</bold> <italic><tp:taxon-name><tp:taxon-name-part taxon-name-part-type="genus">Epicephala</tp:taxon-name-part> <tp:taxon-name-part taxon-name-part-type="species">nudilingua</tp:taxon-name-part></tp:taxon-name></italic> (paratype, slide No. AK292). Scale bar: 1 mm.</p></caption><graphic xmlns:xlink="http://www.w3.org/1999/xlink" xlink:href="zookeys-568-087-g002.jpg" position="float" orientation="portrait" xlink:type="simple" id="oo_79516.jpg"/></fig><fig id="F3" position="float" orientation="portrait"><label>Figure 3.</label><caption><p>Aedeagus of the Japanese <italic><tp:taxon-name><tp:taxon-name-part taxon-name-part-type="genus">Epicephala</tp:taxon-name-part></tp:taxon-name></italic> species. <bold>A</bold> <italic><tp:taxon-name><tp:taxon-name-part taxon-name-part-type="genus">Epicephala</tp:taxon-name-part> <tp:taxon-name-part taxon-name-part-type="species">anthophilia</tp:taxon-name-part></tp:taxon-name></italic> (paratype, slide No. AK249), lateral view <bold>B</bold> <italic><tp:taxon-name><tp:taxon-name-part taxon-name-part-type="genus">Epicephala</tp:taxon-name-part> <tp:taxon-name-part taxon-name-part-type="species">bipollenella</tp:taxon-name-part></tp:taxon-name></italic> (slide No. AK258), lateral view <bold>C</bold> <italic><tp:taxon-name><tp:taxon-name-part taxon-name-part-type="genus">Epicephala</tp:taxon-name-part> <tp:taxon-name-part taxon-name-part-type="species">lanceolatella</tp:taxon-name-part></tp:taxon-name></italic>, lateral (left; non-type, slide No. AK270) and dorsal (right; non-type, slide No. AK271) view <bold>D</bold> <italic><tp:taxon-name><tp:taxon-name-part taxon-name-part-type="genus">Epicephala</tp:taxon-name-part> <tp:taxon-name-part taxon-name-part-type="species">perplexa</tp:taxon-name-part></tp:taxon-name></italic> (paratype, slide No. AK272), lateral view <bold>E</bold> <italic><tp:taxon-name><tp:taxon-name-part taxon-name-part-type="genus">Epicephala</tp:taxon-name-part> <tp:taxon-name-part taxon-name-part-type="species">obovatella</tp:taxon-name-part></tp:taxon-name></italic> (non-type, slide No. AK245), lateral view <bold>F</bold> <italic><tp:taxon-name><tp:taxon-name-part taxon-name-part-type="genus">Epicephala</tp:taxon-name-part> <tp:taxon-name-part taxon-name-part-type="species">corruptrix</tp:taxon-name-part></tp:taxon-name></italic> (paratype, slide No. AK260), lateral view <bold>G</bold> <italic><tp:taxon-name><tp:taxon-name-part taxon-name-part-type="genus">Epicephala</tp:taxon-name-part> <tp:taxon-name-part taxon-name-part-type="species">vitisidaea</tp:taxon-name-part></tp:taxon-name></italic> (slide No. AK234), lateral view <bold>H</bold> <italic><tp:taxon-name><tp:taxon-name-part taxon-name-part-type="genus">Epicephala</tp:taxon-name-part> <tp:taxon-name-part taxon-name-part-type="species">parasitica</tp:taxon-name-part></tp:taxon-name></italic> (non-type, slide No. AK290), lateral view <bold>I</bold> <italic><tp:taxon-name><tp:taxon-name-part taxon-name-part-type="genus">Epicephala</tp:taxon-name-part> <tp:taxon-name-part taxon-name-part-type="species">nudilingua</tp:taxon-name-part></tp:taxon-name></italic> (paratype, slide No. AK292), ventral view. Scale bar: 0.5 mm.</p></caption><graphic xmlns:xlink="http://www.w3.org/1999/xlink" xlink:href="zookeys-568-087-g003.jpg" position="float" orientation="portrait" xlink:type="simple" id="oo_79517.jpg"/></fig><fig id="F4" position="float" orientation="portrait"><label>Figure 4.</label><caption><p>Seventh abdominal segment and corpus and ductus bursae of the Japanese <italic><tp:taxon-name><tp:taxon-name-part taxon-name-part-type="genus">Epicephala</tp:taxon-name-part></tp:taxon-name></italic> species. <bold>A</bold>, <italic><tp:taxon-name><tp:taxon-name-part taxon-name-part-type="genus">Epicephala</tp:taxon-name-part> <tp:taxon-name-part taxon-name-part-type="species">anthophilia</tp:taxon-name-part></tp:taxon-name></italic> (paratype, slide No. AK250) <bold>B</bold> <italic><tp:taxon-name><tp:taxon-name-part taxon-name-part-type="genus">Epicephala</tp:taxon-name-part> <tp:taxon-name-part taxon-name-part-type="species">bipollenella</tp:taxon-name-part></tp:taxon-name></italic> (slide No. AK281) <bold>C</bold> <italic><tp:taxon-name><tp:taxon-name-part taxon-name-part-type="genus">Epicephala</tp:taxon-name-part> <tp:taxon-name-part taxon-name-part-type="species">lanceolatella</tp:taxon-name-part></tp:taxon-name></italic> (non-type, slide No. AK251) <bold>D</bold> <italic><tp:taxon-name><tp:taxon-name-part taxon-name-part-type="genus">Epicephala</tp:taxon-name-part> <tp:taxon-name-part taxon-name-part-type="species">perplexa</tp:taxon-name-part></tp:taxon-name></italic> (paratype, slide No. AK253) <bold>E</bold> <italic><tp:taxon-name><tp:taxon-name-part taxon-name-part-type="genus">Epicephala</tp:taxon-name-part> <tp:taxon-name-part taxon-name-part-type="species">obovatella</tp:taxon-name-part></tp:taxon-name></italic> (non-type, slide No. AK246) <bold>F</bold> <italic><tp:taxon-name><tp:taxon-name-part taxon-name-part-type="genus">Epicephala</tp:taxon-name-part> <tp:taxon-name-part taxon-name-part-type="species">corruptrix</tp:taxon-name-part></tp:taxon-name></italic> (paratype, slide No. AK262) <bold>G</bold> <italic><tp:taxon-name><tp:taxon-name-part taxon-name-part-type="genus">Epicephala</tp:taxon-name-part> <tp:taxon-name-part taxon-name-part-type="species">vitisidaea</tp:taxon-name-part></tp:taxon-name></italic> (slide No. AK239) <bold>H</bold> <italic><tp:taxon-name><tp:taxon-name-part taxon-name-part-type="genus">Epicephala</tp:taxon-name-part> <tp:taxon-name-part taxon-name-part-type="species">parasitica</tp:taxon-name-part></tp:taxon-name></italic> (non-type, slide No. AK293) <bold>I</bold> <italic><tp:taxon-name><tp:taxon-name-part taxon-name-part-type="genus">Epicephala</tp:taxon-name-part> <tp:taxon-name-part taxon-name-part-type="species">nudilingua</tp:taxon-name-part></tp:taxon-name></italic> (paratype, slide No. AK296). Scale bar: 1 mm.</p></caption><graphic xmlns:xlink="http://www.w3.org/1999/xlink" xlink:href="zookeys-568-087-g004.jpg" position="float" orientation="portrait" xlink:type="simple" id="oo_79518.jpg"/></fig><fig id="F5" position="float" orientation="portrait"><label>Figure 5.</label><caption><p>Apophyses and eighth abdominal segment of the Japanese <italic><tp:taxon-name><tp:taxon-name-part taxon-name-part-type="genus">Epicephala</tp:taxon-name-part></tp:taxon-name></italic> species. <bold>A</bold> <italic><tp:taxon-name><tp:taxon-name-part taxon-name-part-type="genus">Epicephala</tp:taxon-name-part> <tp:taxon-name-part taxon-name-part-type="species">anthophilia</tp:taxon-name-part></tp:taxon-name></italic> (paratype, slide No. AK250) <bold>B</bold> <italic><tp:taxon-name><tp:taxon-name-part taxon-name-part-type="genus">Epicephala</tp:taxon-name-part> <tp:taxon-name-part taxon-name-part-type="species">bipollenella</tp:taxon-name-part></tp:taxon-name></italic> (slide No. AK281) <bold>C</bold> <italic><tp:taxon-name><tp:taxon-name-part taxon-name-part-type="genus">Epicephala</tp:taxon-name-part> <tp:taxon-name-part taxon-name-part-type="species">lanceolatella</tp:taxon-name-part></tp:taxon-name></italic> (non-type, slide No. AK251) <bold>D</bold> <italic><tp:taxon-name><tp:taxon-name-part taxon-name-part-type="genus">Epicephala</tp:taxon-name-part> <tp:taxon-name-part taxon-name-part-type="species">perplexa</tp:taxon-name-part></tp:taxon-name></italic> (paratype, slide No. AK253) <bold>E</bold> <italic><tp:taxon-name><tp:taxon-name-part taxon-name-part-type="genus">Epicephala</tp:taxon-name-part> <tp:taxon-name-part taxon-name-part-type="species">obovatella</tp:taxon-name-part></tp:taxon-name></italic> (non-type, slide No. AK246) <bold>F</bold> <italic><tp:taxon-name><tp:taxon-name-part taxon-name-part-type="genus">Epicephala</tp:taxon-name-part> <tp:taxon-name-part taxon-name-part-type="species">corruptrix</tp:taxon-name-part></tp:taxon-name></italic> (paratype, slide No. AK262) <bold>G</bold> <italic><tp:taxon-name><tp:taxon-name-part taxon-name-part-type="genus">Epicephala</tp:taxon-name-part> <tp:taxon-name-part taxon-name-part-type="species">vitisidaea</tp:taxon-name-part></tp:taxon-name></italic> (slide No. AK239) <bold>H</bold> <italic><tp:taxon-name><tp:taxon-name-part taxon-name-part-type="genus">Epicephala</tp:taxon-name-part> <tp:taxon-name-part taxon-name-part-type="species">parasitica</tp:taxon-name-part></tp:taxon-name></italic> (non-type, slide No. AK239) <bold>I</bold> <italic><tp:taxon-name><tp:taxon-name-part taxon-name-part-type="genus">Epicephala</tp:taxon-name-part> <tp:taxon-name-part taxon-name-part-type="species">nudilingua</tp:taxon-name-part></tp:taxon-name></italic> (paratype, slide No. AK296). Scale bar: 1 mm.</p></caption><graphic xmlns:xlink="http://www.w3.org/1999/xlink" xlink:href="zookeys-568-087-g005.jpg" position="float" orientation="portrait" xlink:type="simple" id="oo_79519.jpg"/></fig><fig id="F6" position="float" orientation="portrait"><label>Figure 6.</label><caption><p>Ovipositor of the Japanese <italic><tp:taxon-name><tp:taxon-name-part taxon-name-part-type="genus">Epicephala</tp:taxon-name-part></tp:taxon-name></italic> species. <bold>A</bold>, <italic><tp:taxon-name><tp:taxon-name-part taxon-name-part-type="genus">Epicephala</tp:taxon-name-part> <tp:taxon-name-part taxon-name-part-type="species">anthophilia</tp:taxon-name-part></tp:taxon-name></italic> (paratype, slide No. AK250) <bold>B</bold> <italic><tp:taxon-name><tp:taxon-name-part taxon-name-part-type="genus">Epicephala</tp:taxon-name-part> <tp:taxon-name-part taxon-name-part-type="species">bipollenella</tp:taxon-name-part></tp:taxon-name></italic> (slide No. AK281) <bold>C</bold> <italic><tp:taxon-name><tp:taxon-name-part taxon-name-part-type="genus">Epicephala</tp:taxon-name-part> <tp:taxon-name-part taxon-name-part-type="species">lanceolatella</tp:taxon-name-part></tp:taxon-name></italic> (non-type, slide No. AK251) <bold>D</bold> <italic><tp:taxon-name><tp:taxon-name-part taxon-name-part-type="genus">Epicephala</tp:taxon-name-part> <tp:taxon-name-part taxon-name-part-type="species">perplexa</tp:taxon-name-part></tp:taxon-name></italic> (paratype, slide No. AK253) <bold>E</bold> <italic><tp:taxon-name><tp:taxon-name-part taxon-name-part-type="genus">Epicephala</tp:taxon-name-part> <tp:taxon-name-part taxon-name-part-type="species">obovatella</tp:taxon-name-part></tp:taxon-name></italic> (non-type, slide No. AK246) <bold>F</bold> <italic><tp:taxon-name><tp:taxon-name-part taxon-name-part-type="genus">Epicephala</tp:taxon-name-part> <tp:taxon-name-part taxon-name-part-type="species">corruptrix</tp:taxon-name-part></tp:taxon-name></italic> (paratype, slide No. AK262) <bold>G</bold> <italic><tp:taxon-name><tp:taxon-name-part taxon-name-part-type="genus">Epicephala</tp:taxon-name-part> <tp:taxon-name-part taxon-name-part-type="species">vitisidaea</tp:taxon-name-part></tp:taxon-name></italic> (slide No. AK239) <bold>H</bold> <italic><tp:taxon-name><tp:taxon-name-part taxon-name-part-type="genus">Epicephala</tp:taxon-name-part> <tp:taxon-name-part taxon-name-part-type="species">parasitica</tp:taxon-name-part></tp:taxon-name></italic> (non-type, slide No. AK239) <bold>I</bold> <italic><tp:taxon-name><tp:taxon-name-part taxon-name-part-type="genus">Epicephala</tp:taxon-name-part> <tp:taxon-name-part taxon-name-part-type="species">nudilingua</tp:taxon-name-part></tp:taxon-name></italic> (paratype, slide No. AK296). Scale bar 0.1 mm.</p></caption><graphic xmlns:xlink="http://www.w3.org/1999/xlink" xlink:href="zookeys-568-087-g006.jpg" position="float" orientation="portrait" xlink:type="simple" id="oo_79520.jpg"/></fig><fig id="F7" position="float" orientation="portrait"><label>Figure 7.</label><caption><p>Section of the female proboscis of the Japanese <italic><tp:taxon-name><tp:taxon-name-part taxon-name-part-type="genus">Epicephala</tp:taxon-name-part></tp:taxon-name></italic> species. All photographs were taken from non-type specimens. <bold>A</bold> <italic><tp:taxon-name><tp:taxon-name-part taxon-name-part-type="genus">Epicephala</tp:taxon-name-part> <tp:taxon-name-part taxon-name-part-type="species">anthophilia</tp:taxon-name-part></tp:taxon-name></italic> (slide No. AK303) <bold>B</bold> <italic><tp:taxon-name><tp:taxon-name-part taxon-name-part-type="genus">Epicephala</tp:taxon-name-part> <tp:taxon-name-part taxon-name-part-type="species">bipollenella</tp:taxon-name-part></tp:taxon-name></italic> (slide No. AK298) <bold>C</bold> <italic><tp:taxon-name><tp:taxon-name-part taxon-name-part-type="genus">Epicephala</tp:taxon-name-part> <tp:taxon-name-part taxon-name-part-type="species">lanceolatella</tp:taxon-name-part></tp:taxon-name></italic> (slide No. AK300) <bold>D</bold> <italic><tp:taxon-name><tp:taxon-name-part taxon-name-part-type="genus">Epicephala</tp:taxon-name-part> <tp:taxon-name-part taxon-name-part-type="species">perplexa</tp:taxon-name-part></tp:taxon-name></italic> (slide No. AK301) <bold>E</bold> <italic><tp:taxon-name><tp:taxon-name-part taxon-name-part-type="genus">Epicephala</tp:taxon-name-part> <tp:taxon-name-part taxon-name-part-type="species">obovatella</tp:taxon-name-part></tp:taxon-name></italic> (slide No. AK307) <bold>F</bold> <italic><tp:taxon-name><tp:taxon-name-part taxon-name-part-type="genus">Epicephala</tp:taxon-name-part> <tp:taxon-name-part taxon-name-part-type="species">corruptrix</tp:taxon-name-part></tp:taxon-name></italic> (slide No. AK304) <bold>G</bold> <italic><tp:taxon-name><tp:taxon-name-part taxon-name-part-type="genus">Epicephala</tp:taxon-name-part> <tp:taxon-name-part taxon-name-part-type="species">vitisidaea</tp:taxon-name-part></tp:taxon-name></italic> (slide No. AK297) <bold>H</bold> <italic><tp:taxon-name><tp:taxon-name-part taxon-name-part-type="genus">Epicephala</tp:taxon-name-part> <tp:taxon-name-part taxon-name-part-type="species">parasitica</tp:taxon-name-part></tp:taxon-name></italic> (slide No. AK308), arrows indicate rudimentary sensilla <bold>I</bold> <italic><tp:taxon-name><tp:taxon-name-part taxon-name-part-type="genus">Epicephala</tp:taxon-name-part> <tp:taxon-name-part taxon-name-part-type="species">nudilingua</tp:taxon-name-part></tp:taxon-name></italic> (slide No. AK309). lp, labial palp. Scale bar: 0.1 mm.</p></caption><graphic xmlns:xlink="http://www.w3.org/1999/xlink" xlink:href="zookeys-568-087-g007.jpg" position="float" orientation="portrait" xlink:type="simple" id="oo_79521.jpg"/></fig><fig id="F8" position="float" orientation="portrait"><label>Figure 8.</label><caption><p>Pollination and oviposition behavior of the Japanese <italic><tp:taxon-name><tp:taxon-name-part taxon-name-part-type="genus">Epicephala</tp:taxon-name-part></tp:taxon-name></italic> species. <bold>A</bold> <italic><tp:taxon-name><tp:taxon-name-part taxon-name-part-type="genus">Epicephala</tp:taxon-name-part> <tp:taxon-name-part taxon-name-part-type="species">anthophilia</tp:taxon-name-part></tp:taxon-name></italic> female actively depositing pollen on <italic><tp:taxon-name><tp:taxon-name-part taxon-name-part-type="genus">Glochidion</tp:taxon-name-part> <tp:taxon-name-part taxon-name-part-type="species">acuminatum</tp:taxon-name-part></tp:taxon-name></italic> female flower <bold>B</bold> <italic><tp:taxon-name><tp:taxon-name-part taxon-name-part-type="genus">Epicephala</tp:taxon-name-part> <tp:taxon-name-part taxon-name-part-type="species">anthophilia</tp:taxon-name-part></tp:taxon-name></italic> ovipositing through stylar pit of <italic><tp:taxon-name><tp:taxon-name-part taxon-name-part-type="genus">Glochidion</tp:taxon-name-part> <tp:taxon-name-part taxon-name-part-type="species">acuminatum</tp:taxon-name-part></tp:taxon-name></italic> flower <bold>C</bold> <italic><tp:taxon-name><tp:taxon-name-part taxon-name-part-type="genus">Epicephala</tp:taxon-name-part> <tp:taxon-name-part taxon-name-part-type="species">bipollenella</tp:taxon-name-part></tp:taxon-name></italic> ovipositing through stylar pit of <italic><tp:taxon-name><tp:taxon-name-part taxon-name-part-type="genus">Glochidion</tp:taxon-name-part> <tp:taxon-name-part taxon-name-part-type="species">zeylanicum</tp:taxon-name-part></tp:taxon-name></italic> flower <bold>D</bold> <italic><tp:taxon-name><tp:taxon-name-part taxon-name-part-type="genus">Epicephala</tp:taxon-name-part> <tp:taxon-name-part taxon-name-part-type="species">lanceolatella</tp:taxon-name-part></tp:taxon-name></italic> ovipositing through stylar pit of <italic><tp:taxon-name><tp:taxon-name-part taxon-name-part-type="genus">Glochidion</tp:taxon-name-part> <tp:taxon-name-part taxon-name-part-type="species">lanceolatum</tp:taxon-name-part></tp:taxon-name></italic> flower <bold>E</bold> <italic><tp:taxon-name><tp:taxon-name-part taxon-name-part-type="genus">Epicephala</tp:taxon-name-part> <tp:taxon-name-part taxon-name-part-type="species">perplexa</tp:taxon-name-part></tp:taxon-name></italic> ovipositing through lateral ovary wall of <italic><tp:taxon-name><tp:taxon-name-part taxon-name-part-type="genus">Glochidion</tp:taxon-name-part> <tp:taxon-name-part taxon-name-part-type="species">lanceolatum</tp:taxon-name-part></tp:taxon-name></italic> flower <bold>F</bold> <italic><tp:taxon-name><tp:taxon-name-part taxon-name-part-type="genus">Epicephala</tp:taxon-name-part> <tp:taxon-name-part taxon-name-part-type="species">obovatella</tp:taxon-name-part></tp:taxon-name></italic> ovipositing through lateral ovary wall of <italic><tp:taxon-name><tp:taxon-name-part taxon-name-part-type="genus">Glochidion</tp:taxon-name-part> <tp:taxon-name-part taxon-name-part-type="species">obovatum</tp:taxon-name-part></tp:taxon-name></italic> flower <bold>G</bold> <italic><tp:taxon-name><tp:taxon-name-part taxon-name-part-type="genus">Epicephala</tp:taxon-name-part> <tp:taxon-name-part taxon-name-part-type="species">corruptrix</tp:taxon-name-part></tp:taxon-name></italic> ovipositing through ovary wall of <italic><tp:taxon-name><tp:taxon-name-part taxon-name-part-type="genus">Glochidion</tp:taxon-name-part> <tp:taxon-name-part taxon-name-part-type="species">rubrum</tp:taxon-name-part></tp:taxon-name></italic> flower <bold>H</bold> <italic><tp:taxon-name><tp:taxon-name-part taxon-name-part-type="genus">Epicephala</tp:taxon-name-part> <tp:taxon-name-part taxon-name-part-type="species">vitisidaea</tp:taxon-name-part></tp:taxon-name></italic> ovipositing in the interspace between ovary and tepal <bold>I</bold> <italic><tp:taxon-name><tp:taxon-name-part taxon-name-part-type="genus">Epicephala</tp:taxon-name-part> <tp:taxon-name-part taxon-name-part-type="species">parasitica</tp:taxon-name-part></tp:taxon-name></italic> ovipositing in young fruit of <italic><tp:taxon-name><tp:taxon-name-part taxon-name-part-type="genus">Phyllanthus</tp:taxon-name-part> <tp:taxon-name-part taxon-name-part-type="species">lepidocarpus</tp:taxon-name-part></tp:taxon-name></italic>.</p></caption><graphic xmlns:xlink="http://www.w3.org/1999/xlink" xlink:href="zookeys-568-087-g008.jpg" position="float" orientation="portrait" xlink:type="simple" id="oo_79522.jpg"/></fig><fig id="F9" position="float" orientation="portrait"><label>Figure 9.</label><caption><p>Distribution of the <italic><tp:taxon-name><tp:taxon-name-part taxon-name-part-type="genus">Epicephala</tp:taxon-name-part></tp:taxon-name></italic> species in Japan. <bold>A</bold> <italic><tp:taxon-name><tp:taxon-name-part taxon-name-part-type="genus">Epicephala</tp:taxon-name-part> <tp:taxon-name-part taxon-name-part-type="species">anthophilia</tp:taxon-name-part></tp:taxon-name></italic> <bold>B</bold> <italic><tp:taxon-name><tp:taxon-name-part taxon-name-part-type="genus">Epicephala</tp:taxon-name-part> <tp:taxon-name-part taxon-name-part-type="species">bipollenella</tp:taxon-name-part></tp:taxon-name></italic> <bold>C</bold> <italic><tp:taxon-name><tp:taxon-name-part taxon-name-part-type="genus">Epicephala</tp:taxon-name-part> <tp:taxon-name-part taxon-name-part-type="species">lanceolatella</tp:taxon-name-part></tp:taxon-name></italic> (blue) and <italic><tp:taxon-name><tp:taxon-name-part taxon-name-part-type="genus">Epicephala</tp:taxon-name-part> <tp:taxon-name-part taxon-name-part-type="species">perplexa</tp:taxon-name-part></tp:taxon-name></italic> (green) <bold>D</bold> <italic><tp:taxon-name><tp:taxon-name-part taxon-name-part-type="genus">Epicephala</tp:taxon-name-part> <tp:taxon-name-part taxon-name-part-type="species">obovatella</tp:taxon-name-part></tp:taxon-name></italic> (blue) and <italic><tp:taxon-name><tp:taxon-name-part taxon-name-part-type="genus">Epicephala</tp:taxon-name-part> <tp:taxon-name-part taxon-name-part-type="species">corruptrix</tp:taxon-name-part></tp:taxon-name></italic> (green) <bold>E</bold> <italic><tp:taxon-name><tp:taxon-name-part taxon-name-part-type="genus">Epicephala</tp:taxon-name-part> <tp:taxon-name-part taxon-name-part-type="species">vitisidaea</tp:taxon-name-part></tp:taxon-name></italic> <bold>F</bold> <italic><tp:taxon-name><tp:taxon-name-part taxon-name-part-type="genus">Epicephala</tp:taxon-name-part> <tp:taxon-name-part taxon-name-part-type="species">parasitica</tp:taxon-name-part></tp:taxon-name></italic> (blue) and <italic><tp:taxon-name><tp:taxon-name-part taxon-name-part-type="genus">Epicephala</tp:taxon-name-part> <tp:taxon-name-part taxon-name-part-type="species">nudilingua</tp:taxon-name-part></tp:taxon-name></italic> (green). Information based on this study and <xref ref-type="bibr" rid="B14">Kawakita and Kato (2006)</xref>.</p></caption><graphic xmlns:xlink="http://www.w3.org/1999/xlink" xlink:href="zookeys-568-087-g009.jpg" position="float" orientation="portrait" xlink:type="simple" id="oo_79523.jpg"/></fig></tp:treatment-sec><ref-list><ref id="B15"><mixed-citation xmlns:xlink="http://www.w3.org/1999/xlink" xlink:type="simple">
          <person-group><name name-style="western"><surname>Kawakita</surname><given-names>A</given-names></name><name name-style="western"><surname>Kato</surname><given-names>M</given-names></name></person-group> (<year>2009</year>) <article-title>Repeated independent evolution of obligate pollination mutualism in the <tp:taxon-name><tp:taxon-name-part taxon-name-part-type="tribe">Phyllantheae</tp:taxon-name-part></tp:taxon-name>-<italic><tp:taxon-name><tp:taxon-name-part taxon-name-part-type="genus">Epicephala</tp:taxon-name-part></tp:taxon-name></italic> association.</article-title> <source>Proceedings of the Royal Society B</source> <volume>276</volume>: <fpage>417</fpage>–<lpage>426</lpage>. doi: <ext-link xlink:type="simple" ext-link-type="doi" xlink:href="10.1098/rspb.2008.1226">10.1098/rspb.2008.1226</ext-link></mixed-citation></ref><ref id="B17"><mixed-citation xmlns:xlink="http://www.w3.org/1999/xlink" xlink:type="simple">
          <person-group><name name-style="western"><surname>Kawakita</surname><given-names>A</given-names></name><name name-style="western"><surname>Okamoto</surname><given-names>T</given-names></name><name name-style="western"><surname>Goto</surname><given-names>R</given-names></name><name name-style="western"><surname>Kato</surname><given-names>M</given-names></name></person-group> (<year>2010</year>) <article-title>Mutualism favours higher host specificity than does antagonism in plant-herbivore interaction.</article-title> <source>Proceedings of the Royal Society B</source> <volume>276</volume>: <fpage>417</fpage>–<lpage>426</lpage>. doi: <ext-link xlink:type="simple" ext-link-type="doi" xlink:href="10.1098/rspb.2010.0355">10.1098/rspb.2010.0355</ext-link></mixed-citation></ref><ref id="B28"><mixed-citation xmlns:xlink="http://www.w3.org/1999/xlink" xlink:type="simple">
          <person-group><name name-style="western"><surname>Zhang</surname><given-names>J</given-names></name><name name-style="western"><surname>Hu</surname><given-names>BB</given-names></name><name name-style="western"><surname>Wang</surname><given-names>SX</given-names></name><name name-style="western"><surname>Li</surname><given-names>HH</given-names></name></person-group> (<year>2012a</year>) <article-title>Six new species of the genus <italic><tp:taxon-name><tp:taxon-name-part taxon-name-part-type="genus">Epicephala</tp:taxon-name-part></tp:taxon-name></italic> Meyrick, 1880 (<tp:taxon-name><tp:taxon-name-part taxon-name-part-type="order">Lepidoptera</tp:taxon-name-part></tp:taxon-name>: <tp:taxon-name><tp:taxon-name-part taxon-name-part-type="family">Gracillariidae</tp:taxon-name-part></tp:taxon-name>) associated with <tp:taxon-name><tp:taxon-name-part taxon-name-part-type="family">Euphorbiaceae</tp:taxon-name-part></tp:taxon-name> plants.</article-title> <source>Zootaxa</source> <volume>3275</volume>: <fpage>43</fpage>–<lpage>54</lpage>.</mixed-citation></ref><ref id="B13"><mixed-citation xmlns:xlink="http://www.w3.org/1999/xlink" xlink:type="simple">
          <person-group><name name-style="western"><surname>Kawakita</surname><given-names>A</given-names></name><name name-style="western"><surname>Kato</surname><given-names>M</given-names></name></person-group> (<year>2004b</year>) <article-title>Evolution of obligate pollination mutualism in New Caledonian <italic><tp:taxon-name><tp:taxon-name-part taxon-name-part-type="genus">Phyllanthus</tp:taxon-name-part></tp:taxon-name></italic> (<tp:taxon-name><tp:taxon-name-part taxon-name-part-type="family">Euphorbiaceae</tp:taxon-name-part></tp:taxon-name>).</article-title> <source>American Journal of Botany</source> <volume>91</volume>: <fpage>410</fpage>–<lpage>415</lpage>. doi: <ext-link xlink:type="simple" ext-link-type="doi" xlink:href="10.3732/ajb.91.3.410">10.3732/ajb.91.3.410</ext-link></mixed-citation></ref><ref id="B14"><mixed-citation xmlns:xlink="http://www.w3.org/1999/xlink" xlink:type="simple">
          <person-group><name name-style="western"><surname>Kawakita</surname><given-names>A</given-names></name><name name-style="western"><surname>Kato</surname><given-names>M</given-names></name></person-group> (<year>2006</year>) <article-title>Assessment of the diversity and species specificity of the mutualistic association between <italic><tp:taxon-name><tp:taxon-name-part taxon-name-part-type="genus">Epicephala</tp:taxon-name-part></tp:taxon-name></italic> moths and <italic><tp:taxon-name><tp:taxon-name-part taxon-name-part-type="genus">Glochidion</tp:taxon-name-part></tp:taxon-name></italic> trees.</article-title> <source>Molecular Ecology</source> <volume>15</volume>: <fpage>3567</fpage>–<lpage>3581</lpage>. doi: <ext-link xlink:type="simple" ext-link-type="doi" xlink:href="10.1111/j.1365-294X.2006.03037.x">10.1111/j.1365-294X.2006.03037.x</ext-link></mixed-citation></ref></ref-list></tp:taxon-treatment>
