# Supplementary material for: Revision of the Japanese species of Epicephala Meyrick with descriptions of seven new species (Lepidoptera, Gracillariidae)
Source: Zookeys. 2016 Feb 23;(568):87–118. doi: 10.3897/zookeys.568.6721 (PMC4829671; doi:10.3897/zookeys.568.6721)
Supplement: XML Treatment for Epicephala parasitica [file zookeys.568.6721-treatment8.xml]

<!DOCTYPE tp:taxon-treatment
  PUBLIC "-//TaxonX//DTD Taxonomic Treatment Publishing DTD v0 20100105//EN" "tax-treatment-NSO.dtd">
<tp:taxon-treatment xmlns:tp="http://www.plazi.org/taxpub"><tp:treatment-meta><kwd-group><label>Taxon classification</label><kwd><named-content content-type="kingdom">Animalia</named-content></kwd><kwd><named-content content-type="order">Lepidoptera</named-content></kwd><kwd><named-content content-type="family">Gracillariidae</named-content></kwd></kwd-group><mixed-citation publication-type="journal"><person-group><name><surname>Kawakita</surname><given-names>Atsushi</given-names></name><name><surname>Kato</surname><given-names>Makoto</given-names></name></person-group><article-title>Revision of the Japanese species of <italic><tp:taxon-name><tp:taxon-name-part taxon-name-part-type="genus">Epicephala</tp:taxon-name-part></tp:taxon-name></italic> Meyrick with descriptions of seven new species (<tp:taxon-name><tp:taxon-name-part taxon-name-part-type="order">Lepidoptera</tp:taxon-name-part></tp:taxon-name>, <tp:taxon-name><tp:taxon-name-part taxon-name-part-type="family">Gracillariidae</tp:taxon-name-part></tp:taxon-name>)</article-title><source>Zookeys</source><day>23</day><month>2</month><year>2016</year><volume>2016</volume><issue>568</issue><fpage>87</fpage><lpage>118</lpage><pub-id pub-id-type="doi">10.3897/zookeys.568.6721</pub-id></mixed-citation></tp:treatment-meta><tp:nomenclature><tp:taxon-name>
            <tp:taxon-name-part taxon-name-part-type="genus">Epicephala</tp:taxon-name-part>
            <tp:taxon-name-part taxon-name-part-type="species">parasitica</tp:taxon-name-part>
            <object-id xmlns:xlink="http://www.w3.org/1999/xlink" content-type="zoobank" xlink:type="simple">http://zoobank.org/7BF0C66B-183D-4042-AE98-F059EA1EA93D</object-id>
          </tp:taxon-name><tp:taxon-status xmlns:xlink="http://www.w3.org/1999/xlink" xlink:type="simple">sp. n.</tp:taxon-status><xref ref-type="fig" rid="F1">Figs 1</xref><xref ref-type="fig" rid="F2">, 2</xref><xref ref-type="fig" rid="F3">, 3</xref><xref ref-type="fig" rid="F4">, 4</xref><xref ref-type="fig" rid="F5">, 5</xref><xref ref-type="fig" rid="F6">, 6</xref><xref ref-type="fig" rid="F7">, 7</xref><!--PageBreak--><tp:nomenclature-citation-list><tp:nomenclature-citation><tp:taxon-name><tp:taxon-name-part taxon-name-part-type="genus">Epicephala</tp:taxon-name-part>
              </tp:taxon-name><comment> sp. ex <tp:taxon-name><tp:taxon-name-part taxon-name-part-type="genus">Phyllanthus</tp:taxon-name-part> <tp:taxon-name-part taxon-name-part-type="species">lepidocarpus</tp:taxon-name-part></tp:taxon-name> (<xref ref-type="bibr" rid="B15">Kawakita and Kato 2009</xref>; <xref ref-type="bibr" rid="B18">Kawakita et al. 2015</xref>); <tp:taxon-name><tp:taxon-name-part taxon-name-part-type="genus">Epicephala</tp:taxon-name-part></tp:taxon-name> sp. 7 (<tp:taxon-name><tp:taxon-name-part taxon-name-part-type="genus">Phyllanthus</tp:taxon-name-part></tp:taxon-name>) (<xref ref-type="bibr" rid="B17">Kawakita et al. 2010</xref>).</comment></tp:nomenclature-citation><!--PageBreak--></tp:nomenclature-citation-list></tp:nomenclature><tp:treatment-sec sec-type="Diagnosis"><title>Diagnosis.</title><p>Sexually dimorphic color pattern and fused seventh sternite and tergite are thus far unknown in any species of <italic><tp:taxon-name><tp:taxon-name-part taxon-name-part-type="genus">Epicephala</tp:taxon-name-part></tp:taxon-name></italic>, making this species highly distinctive within the genus. Overall small size, row of thick spines on ventral margin of cucullus, long spine at cucullus base and numerous short spines on inner cucullus add to the uniqueness of this species in the genus.</p></tp:treatment-sec><tp:treatment-sec sec-type="Description"><title>Description.</title><p>
            <italic>Wingspan</italic>: 5.7–7.5 mm.</p><p>
            <italic>Head</italic>: Females with numerous grayish brown scales on dorsal surface; males with numerous white scales. Labial palpus dark brown to black in females, dark brown in males. Antenna dark brown in females, grayish brown in males, about 1.2× as long as forewing. Trichoid sensilla on female proboscis rudimentary, shorter than width of proboscis, less than 30 per galea.</p><p>
            <italic>Thorax</italic>: Brown dorsally in females, white in males. Forewing of females dark brown with narrow white band on dorsum from base to 1/4 of entire length, medially with narrow white band extending from costa to dorsum; a pair of narrow white bands beginning at costal and dorsal margin near 2/3 of wing and extending obliquely toward wing apex, terminating before reaching mid-width of wing; a narrow silver band with metallic reflection extending from costa to dorsum at 5/6 length; distal 1/6 brown with black dot centrally; distal end fringed with narrow white band and terminating with narrow black band; cilia dark brown. Hindwing of females dark brown, 0.8× length of forewing; cilia dark brown. Forewing of males brown with narrow white band on dorsum from base to 2/3 of entire length; three pairs of narrow white bands beginning at costal and dorsal margin near 1/2 to 3/4 length of wing and extending obliquely toward wing apex, terminating before reaching mid-width of wing; a narrow silver band with metallic reflection extending from costa to dorsum at 5/6 length; distal 1/6 orange-brown with black dot centrally, franked by short white band near dorsum; distal end fringed with narrow white band and terminating with narrow brown band; cilia grayish brown. Hindwing of males brown, 0.8× length of forewing; cilia grayish brown.</p><p>
            <italic>Male genitalia</italic>: Tegumen rounded triangular. Cucullus rectangular oblong; ventral margin medially concave; basal 1/3 of cucullus fringed with long spines on ventral margin; spines longer than width of cucullus; another distinctly long spine occurring at ventral base of cucullus, 1/2 length of cucullus; distal half of cucullus with numerous short spines on inner surface and few hairs. Sacculus broad, 2× width of cucullus, 0.7× length of cucullus, distinctly concave at apex; concave portion of apex fringed with setae; inner wall of sacculus abruptly projecting inward and curved toward dorso-caudal direction, pointed apically; ventral edge of projection fringed with setae. Vinculum U-shaped; saccus thin and rod-shaped, 0.6× length of vinculum. Aedeagus straight; cornutus absent.</p><p>
            <italic>Female genitalia</italic>: Seventh sternite completely fused to seventh tergite to form a cylindrical segment. Caudal end of seventh sternite with row of parallel latitudinal ridges. Lamella postvaginalis trapezoid, dilated toward apex, small, 0.3× width and length of seventh sternite, slightly convex and weakly dentate on caudal margin. Antrum smooth, 0.2× width and 0.5× length of seventh sternite. Ductus bursae as long as seventh sternite, with short lateral sac at base; surface of sac and franking portion of <!--PageBreak-->ductus bursae with numerous teeth on surface. Corpus bursae elongate oval, as long as combined antrum and ductus bursae; signum absent. Apophyses posteriores 1.7× length of apophyses anteriores. Ovipositor dentate laterally, angular at apex.</p></tp:treatment-sec><tp:treatment-sec sec-type="material"><title>Material examined.</title><p>46♂, 40♀. Holotype ♀ – <bold>JAPAN: Okinawa Prefecture</bold>: Yonaguni Island, Sonai (<named-content xmlns:xlink="http://www.w3.org/1999/xlink" content-type="dwc:verbatimCoordinates" xlink:type="simple">24.468434, 123.002118</named-content>), 50 m, collected as larvae in fruit of <italic><tp:taxon-name><tp:taxon-name-part taxon-name-part-type="genus">Phyllanthus</tp:taxon-name-part> <tp:taxon-name-part taxon-name-part-type="species">lepidocarpus</tp:taxon-name-part></tp:taxon-name></italic> and reared to adult, 16.xii.2012 (<named-content xmlns:xlink="http://www.w3.org/1999/xlink" content-type="dwc:institutional_code" xlink:type="simple">KYO</named-content>). Paratypes – same data as holotype, 2♂, 5♀ (<named-content xmlns:xlink="http://www.w3.org/1999/xlink" content-type="dwc:institutional_code" xlink:type="simple">KYO</named-content>). Other specimens – <bold>JAPAN: Kagoshima Prefecture</bold>: Amami Island, Setsuko, 17.xi.2002, 2♂, 2♀; <bold>Okinawa Prefecture</bold>: Miyako Island, <!--PageBreak-->Mt. Nobaru, 24.ix.2004, 5♂, 3♀; Ishigaki Island, Omoto, 30.ix.2004, 17♂, 11♀; Iriomote Island, Funaura, 5.x.2003, 13♂, 10♀; Iriomote Island, near the mouth of Urauchi River, 29.ix.2004, 6♂, 5♀; Hateruma Island, 17.xii.2012, 1♂, 3♀.</p></tp:treatment-sec><tp:treatment-sec sec-type="DNA barcodes"><title>
            DNA barcodes.</title><p>
            <ext-link xmlns:xlink="http://www.w3.org/1999/xlink" ext-link-type="gen" xlink:href="FJ235386" xlink:type="simple">FJ235386</ext-link>.</p></tp:treatment-sec><tp:treatment-sec sec-type="Known host and adult behavior"><title>Known host and adult behavior.</title><p>Known only from <italic><tp:taxon-name><tp:taxon-name-part taxon-name-part-type="genus">Phyllanthus</tp:taxon-name-part> <tp:taxon-name-part taxon-name-part-type="species">lepidocarpus</tp:taxon-name-part></tp:taxon-name></italic>. Pollination behavior absent. Oviposition in immature fruit, through ovary wall (Fig. <xref ref-type="fig" rid="F8">8I</xref>). Larva feeds on seeds.</p></tp:treatment-sec><tp:treatment-sec sec-type="Distribution"><title>Distribution.</title><p>Widely distributed in the Ryukyu Archipelago, Japan (Fig. <xref ref-type="fig" rid="F9">9F</xref>). The host plant <italic><tp:taxon-name><tp:taxon-name-part taxon-name-part-type="genus">Phyllanthus</tp:taxon-name-part> <tp:taxon-name-part taxon-name-part-type="species">lepidocarpus</tp:taxon-name-part></tp:taxon-name></italic> is a common weed along roadsides and in cultivated land. Although <italic><tp:taxon-name><tp:taxon-name-part taxon-name-part-type="genus">Phyllanthus</tp:taxon-name-part> <tp:taxon-name-part taxon-name-part-type="species">lepidocarpus</tp:taxon-name-part></tp:taxon-name></italic> also occurs in mainland Japan, <italic><tp:taxon-name><tp:taxon-name-part taxon-name-part-type="genus">Epicephala</tp:taxon-name-part> <tp:taxon-name-part taxon-name-part-type="species">parasitica</tp:taxon-name-part></tp:taxon-name></italic> has only been found in the Ryukyu Archipelago.</p></tp:treatment-sec><tp:treatment-sec sec-type="Etymology"><title>Etymology.</title><p>The name <italic>parasitica</italic> is the female form of the Latin adjective <italic>parasiticus</italic> (= parasitic), in reference to the parasitic nature of the species.</p></tp:treatment-sec><tp:treatment-sec sec-type="Remarks"><title>Remarks.</title><p>This and the following species (<italic><tp:taxon-name><tp:taxon-name-part taxon-name-part-type="genus">Epicephala</tp:taxon-name-part> <tp:taxon-name-part taxon-name-part-type="species">nudilingua</tp:taxon-name-part></tp:taxon-name></italic>) belong to a derived clade of <italic><tp:taxon-name><tp:taxon-name-part taxon-name-part-type="genus">Epicephala</tp:taxon-name-part></tp:taxon-name></italic> specialized to herbaceous species of <italic><tp:taxon-name><tp:taxon-name-part taxon-name-part-type="genus">Phyllanthus</tp:taxon-name-part></tp:taxon-name></italic> (Fig. <xref ref-type="fig" rid="F10">10</xref>). Pollination behavior has not been observed in any of the species in this clade, so they are pure parasites that derived from a pollinating ancestor (<xref ref-type="bibr" rid="B15">Kawakita and Kato 2009</xref>).</p></tp:treatment-sec><tp:treatment-sec><!--Section generated to contain objects referenced in tp:taxon-treatment.--><fig id="F1" position="float" orientation="portrait"><label>Figure 1.</label><caption><p>Representative specimens of the nine <italic><tp:taxon-name><tp:taxon-name-part taxon-name-part-type="genus">Epicephala</tp:taxon-name-part></tp:taxon-name></italic> species in Japan. Wing pattern of <italic><tp:taxon-name><tp:taxon-name-part taxon-name-part-type="genus">Epicephala</tp:taxon-name-part> <tp:taxon-name-part taxon-name-part-type="species">parasitica</tp:taxon-name-part></tp:taxon-name></italic> is sexually dimorphic, so specimens of both sexes are shown for this species. <bold>A</bold> <italic><tp:taxon-name><tp:taxon-name-part taxon-name-part-type="genus">Epicephala</tp:taxon-name-part> <tp:taxon-name-part taxon-name-part-type="species">anthophilia</tp:taxon-name-part></tp:taxon-name></italic> (Amami Island, Kagoshima, ♀, holotype) <bold>B</bold> <italic><tp:taxon-name><tp:taxon-name-part taxon-name-part-type="genus">Epicephala</tp:taxon-name-part> <tp:taxon-name-part taxon-name-part-type="species">bipollenella</tp:taxon-name-part></tp:taxon-name></italic> (Henoko, Okinawa, ♀) <bold>C</bold> <italic><tp:taxon-name><tp:taxon-name-part taxon-name-part-type="genus">Epicephala</tp:taxon-name-part> <tp:taxon-name-part taxon-name-part-type="species">lanceolatella</tp:taxon-name-part></tp:taxon-name></italic> (Cape Hedo, Okinawa, ♀, holotype) <bold>D</bold> <italic><tp:taxon-name><tp:taxon-name-part taxon-name-part-type="genus">Epicephala</tp:taxon-name-part> <tp:taxon-name-part taxon-name-part-type="species">perplexa</tp:taxon-name-part></tp:taxon-name></italic> (Cape Hedo, Okinawa, ♀, holotype) <bold>E</bold> <italic><tp:taxon-name><tp:taxon-name-part taxon-name-part-type="genus">Epicephala</tp:taxon-name-part> <tp:taxon-name-part taxon-name-part-type="species">obovatella</tp:taxon-name-part></tp:taxon-name></italic> (Tomogashima, Wakayama, ♂, paratype) <bold>F</bold> <italic><tp:taxon-name><tp:taxon-name-part taxon-name-part-type="genus">Epicephala</tp:taxon-name-part> <tp:taxon-name-part taxon-name-part-type="species">corruptrix</tp:taxon-name-part></tp:taxon-name></italic> (Takae, Okinawa, ♀, holotype) <bold>G</bold> <italic><tp:taxon-name><tp:taxon-name-part taxon-name-part-type="genus">Epicephala</tp:taxon-name-part> <tp:taxon-name-part taxon-name-part-type="species">vitisidaea</tp:taxon-name-part></tp:taxon-name></italic> (Yona, Okinawa, ♀) <bold>H</bold> <italic><tp:taxon-name><tp:taxon-name-part taxon-name-part-type="genus">Epicephala</tp:taxon-name-part> <tp:taxon-name-part taxon-name-part-type="species">parasitica</tp:taxon-name-part></tp:taxon-name></italic> (Yonaguni Island, Okinawa, ♀, holotype) <bold>I</bold> <italic><tp:taxon-name><tp:taxon-name-part taxon-name-part-type="genus">Epicephala</tp:taxon-name-part> <tp:taxon-name-part taxon-name-part-type="species">parasitica</tp:taxon-name-part></tp:taxon-name></italic> (Hateruma Island, Okinawa, ♂) <bold>J</bold> <italic><tp:taxon-name><tp:taxon-name-part taxon-name-part-type="genus">Epicephala</tp:taxon-name-part> <tp:taxon-name-part taxon-name-part-type="species">nudilingua</tp:taxon-name-part></tp:taxon-name></italic> (Watarase-yusuichi, Tochigi, ♀, holotype). Scale bar: 5 mm.</p></caption><graphic xmlns:xlink="http://www.w3.org/1999/xlink" xlink:href="zookeys-568-087-g001.jpg" position="float" orientation="portrait" xlink:type="simple" id="oo_79515.jpg"/></fig><fig id="F2" position="float" orientation="portrait"><label>Figure 2.</label><caption><p>Valva of the Japanese <italic><tp:taxon-name><tp:taxon-name-part taxon-name-part-type="genus">Epicephala</tp:taxon-name-part></tp:taxon-name></italic> species. <bold>A</bold> <italic><tp:taxon-name><tp:taxon-name-part taxon-name-part-type="genus">Epicephala</tp:taxon-name-part> <tp:taxon-name-part taxon-name-part-type="species">anthophilia</tp:taxon-name-part></tp:taxon-name></italic> (paratype, slide No. AK249) <bold>B</bold> <italic><tp:taxon-name><tp:taxon-name-part taxon-name-part-type="genus">Epicephala</tp:taxon-name-part> <tp:taxon-name-part taxon-name-part-type="species">bipollenella</tp:taxon-name-part></tp:taxon-name></italic> (slide No. AK258) <bold>C</bold> <italic><tp:taxon-name><tp:taxon-name-part taxon-name-part-type="genus">Epicephala</tp:taxon-name-part> <tp:taxon-name-part taxon-name-part-type="species">lanceolatella</tp:taxon-name-part></tp:taxon-name></italic> (non-type, slide No. AK270) <bold>D</bold> <italic><tp:taxon-name><tp:taxon-name-part taxon-name-part-type="genus">Epicephala</tp:taxon-name-part> <tp:taxon-name-part taxon-name-part-type="species">perplexa</tp:taxon-name-part></tp:taxon-name></italic> (paratype, slide No. AK272) <bold>E</bold> <italic><tp:taxon-name><tp:taxon-name-part taxon-name-part-type="genus">Epicephala</tp:taxon-name-part> <tp:taxon-name-part taxon-name-part-type="species">obovatella</tp:taxon-name-part></tp:taxon-name></italic> (non-type, slide No. AK245) <bold>F</bold> <italic><tp:taxon-name><tp:taxon-name-part taxon-name-part-type="genus">Epicephala</tp:taxon-name-part> <tp:taxon-name-part taxon-name-part-type="species">corruptrix</tp:taxon-name-part></tp:taxon-name></italic> (paratype, slide No. AK260) <bold>G</bold> <italic><tp:taxon-name><tp:taxon-name-part taxon-name-part-type="genus">Epicephala</tp:taxon-name-part> <tp:taxon-name-part taxon-name-part-type="species">vitisidaea</tp:taxon-name-part></tp:taxon-name></italic> (slide No. AK234); <bold>H</bold>, <italic><tp:taxon-name><tp:taxon-name-part taxon-name-part-type="genus">Epicephala</tp:taxon-name-part> <tp:taxon-name-part taxon-name-part-type="species">parasitica</tp:taxon-name-part></tp:taxon-name></italic> (non-type, slide No. AK290) <bold>I</bold> <italic><tp:taxon-name><tp:taxon-name-part taxon-name-part-type="genus">Epicephala</tp:taxon-name-part> <tp:taxon-name-part taxon-name-part-type="species">nudilingua</tp:taxon-name-part></tp:taxon-name></italic> (paratype, slide No. AK292). Scale bar: 1 mm.</p></caption><graphic xmlns:xlink="http://www.w3.org/1999/xlink" xlink:href="zookeys-568-087-g002.jpg" position="float" orientation="portrait" xlink:type="simple" id="oo_79516.jpg"/></fig><fig id="F3" position="float" orientation="portrait"><label>Figure 3.</label><caption><p>Aedeagus of the Japanese <italic><tp:taxon-name><tp:taxon-name-part taxon-name-part-type="genus">Epicephala</tp:taxon-name-part></tp:taxon-name></italic> species. <bold>A</bold> <italic><tp:taxon-name><tp:taxon-name-part taxon-name-part-type="genus">Epicephala</tp:taxon-name-part> <tp:taxon-name-part taxon-name-part-type="species">anthophilia</tp:taxon-name-part></tp:taxon-name></italic> (paratype, slide No. AK249), lateral view <bold>B</bold> <italic><tp:taxon-name><tp:taxon-name-part taxon-name-part-type="genus">Epicephala</tp:taxon-name-part> <tp:taxon-name-part taxon-name-part-type="species">bipollenella</tp:taxon-name-part></tp:taxon-name></italic> (slide No. AK258), lateral view <bold>C</bold> <italic><tp:taxon-name><tp:taxon-name-part taxon-name-part-type="genus">Epicephala</tp:taxon-name-part> <tp:taxon-name-part taxon-name-part-type="species">lanceolatella</tp:taxon-name-part></tp:taxon-name></italic>, lateral (left; non-type, slide No. AK270) and dorsal (right; non-type, slide No. AK271) view <bold>D</bold> <italic><tp:taxon-name><tp:taxon-name-part taxon-name-part-type="genus">Epicephala</tp:taxon-name-part> <tp:taxon-name-part taxon-name-part-type="species">perplexa</tp:taxon-name-part></tp:taxon-name></italic> (paratype, slide No. AK272), lateral view <bold>E</bold> <italic><tp:taxon-name><tp:taxon-name-part taxon-name-part-type="genus">Epicephala</tp:taxon-name-part> <tp:taxon-name-part taxon-name-part-type="species">obovatella</tp:taxon-name-part></tp:taxon-name></italic> (non-type, slide No. AK245), lateral view <bold>F</bold> <italic><tp:taxon-name><tp:taxon-name-part taxon-name-part-type="genus">Epicephala</tp:taxon-name-part> <tp:taxon-name-part taxon-name-part-type="species">corruptrix</tp:taxon-name-part></tp:taxon-name></italic> (paratype, slide No. AK260), lateral view <bold>G</bold> <italic><tp:taxon-name><tp:taxon-name-part taxon-name-part-type="genus">Epicephala</tp:taxon-name-part> <tp:taxon-name-part taxon-name-part-type="species">vitisidaea</tp:taxon-name-part></tp:taxon-name></italic> (slide No. AK234), lateral view <bold>H</bold> <italic><tp:taxon-name><tp:taxon-name-part taxon-name-part-type="genus">Epicephala</tp:taxon-name-part> <tp:taxon-name-part taxon-name-part-type="species">parasitica</tp:taxon-name-part></tp:taxon-name></italic> (non-type, slide No. AK290), lateral view <bold>I</bold> <italic><tp:taxon-name><tp:taxon-name-part taxon-name-part-type="genus">Epicephala</tp:taxon-name-part> <tp:taxon-name-part taxon-name-part-type="species">nudilingua</tp:taxon-name-part></tp:taxon-name></italic> (paratype, slide No. AK292), ventral view. Scale bar: 0.5 mm.</p></caption><graphic xmlns:xlink="http://www.w3.org/1999/xlink" xlink:href="zookeys-568-087-g003.jpg" position="float" orientation="portrait" xlink:type="simple" id="oo_79517.jpg"/></fig><fig id="F4" position="float" orientation="portrait"><label>Figure 4.</label><caption><p>Seventh abdominal segment and corpus and ductus bursae of the Japanese <italic><tp:taxon-name><tp:taxon-name-part taxon-name-part-type="genus">Epicephala</tp:taxon-name-part></tp:taxon-name></italic> species. <bold>A</bold>, <italic><tp:taxon-name><tp:taxon-name-part taxon-name-part-type="genus">Epicephala</tp:taxon-name-part> <tp:taxon-name-part taxon-name-part-type="species">anthophilia</tp:taxon-name-part></tp:taxon-name></italic> (paratype, slide No. AK250) <bold>B</bold> <italic><tp:taxon-name><tp:taxon-name-part taxon-name-part-type="genus">Epicephala</tp:taxon-name-part> <tp:taxon-name-part taxon-name-part-type="species">bipollenella</tp:taxon-name-part></tp:taxon-name></italic> (slide No. AK281) <bold>C</bold> <italic><tp:taxon-name><tp:taxon-name-part taxon-name-part-type="genus">Epicephala</tp:taxon-name-part> <tp:taxon-name-part taxon-name-part-type="species">lanceolatella</tp:taxon-name-part></tp:taxon-name></italic> (non-type, slide No. AK251) <bold>D</bold> <italic><tp:taxon-name><tp:taxon-name-part taxon-name-part-type="genus">Epicephala</tp:taxon-name-part> <tp:taxon-name-part taxon-name-part-type="species">perplexa</tp:taxon-name-part></tp:taxon-name></italic> (paratype, slide No. AK253) <bold>E</bold> <italic><tp:taxon-name><tp:taxon-name-part taxon-name-part-type="genus">Epicephala</tp:taxon-name-part> <tp:taxon-name-part taxon-name-part-type="species">obovatella</tp:taxon-name-part></tp:taxon-name></italic> (non-type, slide No. AK246) <bold>F</bold> <italic><tp:taxon-name><tp:taxon-name-part taxon-name-part-type="genus">Epicephala</tp:taxon-name-part> <tp:taxon-name-part taxon-name-part-type="species">corruptrix</tp:taxon-name-part></tp:taxon-name></italic> (paratype, slide No. AK262) <bold>G</bold> <italic><tp:taxon-name><tp:taxon-name-part taxon-name-part-type="genus">Epicephala</tp:taxon-name-part> <tp:taxon-name-part taxon-name-part-type="species">vitisidaea</tp:taxon-name-part></tp:taxon-name></italic> (slide No. AK239) <bold>H</bold> <italic><tp:taxon-name><tp:taxon-name-part taxon-name-part-type="genus">Epicephala</tp:taxon-name-part> <tp:taxon-name-part taxon-name-part-type="species">parasitica</tp:taxon-name-part></tp:taxon-name></italic> (non-type, slide No. AK293) <bold>I</bold> <italic><tp:taxon-name><tp:taxon-name-part taxon-name-part-type="genus">Epicephala</tp:taxon-name-part> <tp:taxon-name-part taxon-name-part-type="species">nudilingua</tp:taxon-name-part></tp:taxon-name></italic> (paratype, slide No. AK296). Scale bar: 1 mm.</p></caption><graphic xmlns:xlink="http://www.w3.org/1999/xlink" xlink:href="zookeys-568-087-g004.jpg" position="float" orientation="portrait" xlink:type="simple" id="oo_79518.jpg"/></fig><fig id="F5" position="float" orientation="portrait"><label>Figure 5.</label><caption><p>Apophyses and eighth abdominal segment of the Japanese <italic><tp:taxon-name><tp:taxon-name-part taxon-name-part-type="genus">Epicephala</tp:taxon-name-part></tp:taxon-name></italic> species. <bold>A</bold> <italic><tp:taxon-name><tp:taxon-name-part taxon-name-part-type="genus">Epicephala</tp:taxon-name-part> <tp:taxon-name-part taxon-name-part-type="species">anthophilia</tp:taxon-name-part></tp:taxon-name></italic> (paratype, slide No. AK250) <bold>B</bold> <italic><tp:taxon-name><tp:taxon-name-part taxon-name-part-type="genus">Epicephala</tp:taxon-name-part> <tp:taxon-name-part taxon-name-part-type="species">bipollenella</tp:taxon-name-part></tp:taxon-name></italic> (slide No. AK281) <bold>C</bold> <italic><tp:taxon-name><tp:taxon-name-part taxon-name-part-type="genus">Epicephala</tp:taxon-name-part> <tp:taxon-name-part taxon-name-part-type="species">lanceolatella</tp:taxon-name-part></tp:taxon-name></italic> (non-type, slide No. AK251) <bold>D</bold> <italic><tp:taxon-name><tp:taxon-name-part taxon-name-part-type="genus">Epicephala</tp:taxon-name-part> <tp:taxon-name-part taxon-name-part-type="species">perplexa</tp:taxon-name-part></tp:taxon-name></italic> (paratype, slide No. AK253) <bold>E</bold> <italic><tp:taxon-name><tp:taxon-name-part taxon-name-part-type="genus">Epicephala</tp:taxon-name-part> <tp:taxon-name-part taxon-name-part-type="species">obovatella</tp:taxon-name-part></tp:taxon-name></italic> (non-type, slide No. AK246) <bold>F</bold> <italic><tp:taxon-name><tp:taxon-name-part taxon-name-part-type="genus">Epicephala</tp:taxon-name-part> <tp:taxon-name-part taxon-name-part-type="species">corruptrix</tp:taxon-name-part></tp:taxon-name></italic> (paratype, slide No. AK262) <bold>G</bold> <italic><tp:taxon-name><tp:taxon-name-part taxon-name-part-type="genus">Epicephala</tp:taxon-name-part> <tp:taxon-name-part taxon-name-part-type="species">vitisidaea</tp:taxon-name-part></tp:taxon-name></italic> (slide No. AK239) <bold>H</bold> <italic><tp:taxon-name><tp:taxon-name-part taxon-name-part-type="genus">Epicephala</tp:taxon-name-part> <tp:taxon-name-part taxon-name-part-type="species">parasitica</tp:taxon-name-part></tp:taxon-name></italic> (non-type, slide No. AK239) <bold>I</bold> <italic><tp:taxon-name><tp:taxon-name-part taxon-name-part-type="genus">Epicephala</tp:taxon-name-part> <tp:taxon-name-part taxon-name-part-type="species">nudilingua</tp:taxon-name-part></tp:taxon-name></italic> (paratype, slide No. AK296). Scale bar: 1 mm.</p></caption><graphic xmlns:xlink="http://www.w3.org/1999/xlink" xlink:href="zookeys-568-087-g005.jpg" position="float" orientation="portrait" xlink:type="simple" id="oo_79519.jpg"/></fig><fig id="F6" position="float" orientation="portrait"><label>Figure 6.</label><caption><p>Ovipositor of the Japanese <italic><tp:taxon-name><tp:taxon-name-part taxon-name-part-type="genus">Epicephala</tp:taxon-name-part></tp:taxon-name></italic> species. <bold>A</bold>, <italic><tp:taxon-name><tp:taxon-name-part taxon-name-part-type="genus">Epicephala</tp:taxon-name-part> <tp:taxon-name-part taxon-name-part-type="species">anthophilia</tp:taxon-name-part></tp:taxon-name></italic> (paratype, slide No. AK250) <bold>B</bold> <italic><tp:taxon-name><tp:taxon-name-part taxon-name-part-type="genus">Epicephala</tp:taxon-name-part> <tp:taxon-name-part taxon-name-part-type="species">bipollenella</tp:taxon-name-part></tp:taxon-name></italic> (slide No. AK281) <bold>C</bold> <italic><tp:taxon-name><tp:taxon-name-part taxon-name-part-type="genus">Epicephala</tp:taxon-name-part> <tp:taxon-name-part taxon-name-part-type="species">lanceolatella</tp:taxon-name-part></tp:taxon-name></italic> (non-type, slide No. AK251) <bold>D</bold> <italic><tp:taxon-name><tp:taxon-name-part taxon-name-part-type="genus">Epicephala</tp:taxon-name-part> <tp:taxon-name-part taxon-name-part-type="species">perplexa</tp:taxon-name-part></tp:taxon-name></italic> (paratype, slide No. AK253) <bold>E</bold> <italic><tp:taxon-name><tp:taxon-name-part taxon-name-part-type="genus">Epicephala</tp:taxon-name-part> <tp:taxon-name-part taxon-name-part-type="species">obovatella</tp:taxon-name-part></tp:taxon-name></italic> (non-type, slide No. AK246) <bold>F</bold> <italic><tp:taxon-name><tp:taxon-name-part taxon-name-part-type="genus">Epicephala</tp:taxon-name-part> <tp:taxon-name-part taxon-name-part-type="species">corruptrix</tp:taxon-name-part></tp:taxon-name></italic> (paratype, slide No. AK262) <bold>G</bold> <italic><tp:taxon-name><tp:taxon-name-part taxon-name-part-type="genus">Epicephala</tp:taxon-name-part> <tp:taxon-name-part taxon-name-part-type="species">vitisidaea</tp:taxon-name-part></tp:taxon-name></italic> (slide No. AK239) <bold>H</bold> <italic><tp:taxon-name><tp:taxon-name-part taxon-name-part-type="genus">Epicephala</tp:taxon-name-part> <tp:taxon-name-part taxon-name-part-type="species">parasitica</tp:taxon-name-part></tp:taxon-name></italic> (non-type, slide No. AK239) <bold>I</bold> <italic><tp:taxon-name><tp:taxon-name-part taxon-name-part-type="genus">Epicephala</tp:taxon-name-part> <tp:taxon-name-part taxon-name-part-type="species">nudilingua</tp:taxon-name-part></tp:taxon-name></italic> (paratype, slide No. AK296). Scale bar 0.1 mm.</p></caption><graphic xmlns:xlink="http://www.w3.org/1999/xlink" xlink:href="zookeys-568-087-g006.jpg" position="float" orientation="portrait" xlink:type="simple" id="oo_79520.jpg"/></fig><fig id="F7" position="float" orientation="portrait"><label>Figure 7.</label><caption><p>Section of the female proboscis of the Japanese <italic><tp:taxon-name><tp:taxon-name-part taxon-name-part-type="genus">Epicephala</tp:taxon-name-part></tp:taxon-name></italic> species. All photographs were taken from non-type specimens. <bold>A</bold> <italic><tp:taxon-name><tp:taxon-name-part taxon-name-part-type="genus">Epicephala</tp:taxon-name-part> <tp:taxon-name-part taxon-name-part-type="species">anthophilia</tp:taxon-name-part></tp:taxon-name></italic> (slide No. AK303) <bold>B</bold> <italic><tp:taxon-name><tp:taxon-name-part taxon-name-part-type="genus">Epicephala</tp:taxon-name-part> <tp:taxon-name-part taxon-name-part-type="species">bipollenella</tp:taxon-name-part></tp:taxon-name></italic> (slide No. AK298) <bold>C</bold> <italic><tp:taxon-name><tp:taxon-name-part taxon-name-part-type="genus">Epicephala</tp:taxon-name-part> <tp:taxon-name-part taxon-name-part-type="species">lanceolatella</tp:taxon-name-part></tp:taxon-name></italic> (slide No. AK300) <bold>D</bold> <italic><tp:taxon-name><tp:taxon-name-part taxon-name-part-type="genus">Epicephala</tp:taxon-name-part> <tp:taxon-name-part taxon-name-part-type="species">perplexa</tp:taxon-name-part></tp:taxon-name></italic> (slide No. AK301) <bold>E</bold> <italic><tp:taxon-name><tp:taxon-name-part taxon-name-part-type="genus">Epicephala</tp:taxon-name-part> <tp:taxon-name-part taxon-name-part-type="species">obovatella</tp:taxon-name-part></tp:taxon-name></italic> (slide No. AK307) <bold>F</bold> <italic><tp:taxon-name><tp:taxon-name-part taxon-name-part-type="genus">Epicephala</tp:taxon-name-part> <tp:taxon-name-part taxon-name-part-type="species">corruptrix</tp:taxon-name-part></tp:taxon-name></italic> (slide No. AK304) <bold>G</bold> <italic><tp:taxon-name><tp:taxon-name-part taxon-name-part-type="genus">Epicephala</tp:taxon-name-part> <tp:taxon-name-part taxon-name-part-type="species">vitisidaea</tp:taxon-name-part></tp:taxon-name></italic> (slide No. AK297) <bold>H</bold> <italic><tp:taxon-name><tp:taxon-name-part taxon-name-part-type="genus">Epicephala</tp:taxon-name-part> <tp:taxon-name-part taxon-name-part-type="species">parasitica</tp:taxon-name-part></tp:taxon-name></italic> (slide No. AK308), arrows indicate rudimentary sensilla <bold>I</bold> <italic><tp:taxon-name><tp:taxon-name-part taxon-name-part-type="genus">Epicephala</tp:taxon-name-part> <tp:taxon-name-part taxon-name-part-type="species">nudilingua</tp:taxon-name-part></tp:taxon-name></italic> (slide No. AK309). lp, labial palp. Scale bar: 0.1 mm.</p></caption><graphic xmlns:xlink="http://www.w3.org/1999/xlink" xlink:href="zookeys-568-087-g007.jpg" position="float" orientation="portrait" xlink:type="simple" id="oo_79521.jpg"/></fig><fig id="F8" position="float" orientation="portrait"><label>Figure 8.</label><caption><p>Pollination and oviposition behavior of the Japanese <italic><tp:taxon-name><tp:taxon-name-part taxon-name-part-type="genus">Epicephala</tp:taxon-name-part></tp:taxon-name></italic> species. <bold>A</bold> <italic><tp:taxon-name><tp:taxon-name-part taxon-name-part-type="genus">Epicephala</tp:taxon-name-part> <tp:taxon-name-part taxon-name-part-type="species">anthophilia</tp:taxon-name-part></tp:taxon-name></italic> female actively depositing pollen on <italic><tp:taxon-name><tp:taxon-name-part taxon-name-part-type="genus">Glochidion</tp:taxon-name-part> <tp:taxon-name-part taxon-name-part-type="species">acuminatum</tp:taxon-name-part></tp:taxon-name></italic> female flower <bold>B</bold> <italic><tp:taxon-name><tp:taxon-name-part taxon-name-part-type="genus">Epicephala</tp:taxon-name-part> <tp:taxon-name-part taxon-name-part-type="species">anthophilia</tp:taxon-name-part></tp:taxon-name></italic> ovipositing through stylar pit of <italic><tp:taxon-name><tp:taxon-name-part taxon-name-part-type="genus">Glochidion</tp:taxon-name-part> <tp:taxon-name-part taxon-name-part-type="species">acuminatum</tp:taxon-name-part></tp:taxon-name></italic> flower <bold>C</bold> <italic><tp:taxon-name><tp:taxon-name-part taxon-name-part-type="genus">Epicephala</tp:taxon-name-part> <tp:taxon-name-part taxon-name-part-type="species">bipollenella</tp:taxon-name-part></tp:taxon-name></italic> ovipositing through stylar pit of <italic><tp:taxon-name><tp:taxon-name-part taxon-name-part-type="genus">Glochidion</tp:taxon-name-part> <tp:taxon-name-part taxon-name-part-type="species">zeylanicum</tp:taxon-name-part></tp:taxon-name></italic> flower <bold>D</bold> <italic><tp:taxon-name><tp:taxon-name-part taxon-name-part-type="genus">Epicephala</tp:taxon-name-part> <tp:taxon-name-part taxon-name-part-type="species">lanceolatella</tp:taxon-name-part></tp:taxon-name></italic> ovipositing through stylar pit of <italic><tp:taxon-name><tp:taxon-name-part taxon-name-part-type="genus">Glochidion</tp:taxon-name-part> <tp:taxon-name-part taxon-name-part-type="species">lanceolatum</tp:taxon-name-part></tp:taxon-name></italic> flower <bold>E</bold> <italic><tp:taxon-name><tp:taxon-name-part taxon-name-part-type="genus">Epicephala</tp:taxon-name-part> <tp:taxon-name-part taxon-name-part-type="species">perplexa</tp:taxon-name-part></tp:taxon-name></italic> ovipositing through lateral ovary wall of <italic><tp:taxon-name><tp:taxon-name-part taxon-name-part-type="genus">Glochidion</tp:taxon-name-part> <tp:taxon-name-part taxon-name-part-type="species">lanceolatum</tp:taxon-name-part></tp:taxon-name></italic> flower <bold>F</bold> <italic><tp:taxon-name><tp:taxon-name-part taxon-name-part-type="genus">Epicephala</tp:taxon-name-part> <tp:taxon-name-part taxon-name-part-type="species">obovatella</tp:taxon-name-part></tp:taxon-name></italic> ovipositing through lateral ovary wall of <italic><tp:taxon-name><tp:taxon-name-part taxon-name-part-type="genus">Glochidion</tp:taxon-name-part> <tp:taxon-name-part taxon-name-part-type="species">obovatum</tp:taxon-name-part></tp:taxon-name></italic> flower <bold>G</bold> <italic><tp:taxon-name><tp:taxon-name-part taxon-name-part-type="genus">Epicephala</tp:taxon-name-part> <tp:taxon-name-part taxon-name-part-type="species">corruptrix</tp:taxon-name-part></tp:taxon-name></italic> ovipositing through ovary wall of <italic><tp:taxon-name><tp:taxon-name-part taxon-name-part-type="genus">Glochidion</tp:taxon-name-part> <tp:taxon-name-part taxon-name-part-type="species">rubrum</tp:taxon-name-part></tp:taxon-name></italic> flower <bold>H</bold> <italic><tp:taxon-name><tp:taxon-name-part taxon-name-part-type="genus">Epicephala</tp:taxon-name-part> <tp:taxon-name-part taxon-name-part-type="species">vitisidaea</tp:taxon-name-part></tp:taxon-name></italic> ovipositing in the interspace between ovary and tepal <bold>I</bold> <italic><tp:taxon-name><tp:taxon-name-part taxon-name-part-type="genus">Epicephala</tp:taxon-name-part> <tp:taxon-name-part taxon-name-part-type="species">parasitica</tp:taxon-name-part></tp:taxon-name></italic> ovipositing in young fruit of <italic><tp:taxon-name><tp:taxon-name-part taxon-name-part-type="genus">Phyllanthus</tp:taxon-name-part> <tp:taxon-name-part taxon-name-part-type="species">lepidocarpus</tp:taxon-name-part></tp:taxon-name></italic>.</p></caption><graphic xmlns:xlink="http://www.w3.org/1999/xlink" xlink:href="zookeys-568-087-g008.jpg" position="float" orientation="portrait" xlink:type="simple" id="oo_79522.jpg"/></fig><fig id="F9" position="float" orientation="portrait"><label>Figure 9.</label><caption><p>Distribution of the <italic><tp:taxon-name><tp:taxon-name-part taxon-name-part-type="genus">Epicephala</tp:taxon-name-part></tp:taxon-name></italic> species in Japan. <bold>A</bold> <italic><tp:taxon-name><tp:taxon-name-part taxon-name-part-type="genus">Epicephala</tp:taxon-name-part> <tp:taxon-name-part taxon-name-part-type="species">anthophilia</tp:taxon-name-part></tp:taxon-name></italic> <bold>B</bold> <italic><tp:taxon-name><tp:taxon-name-part taxon-name-part-type="genus">Epicephala</tp:taxon-name-part> <tp:taxon-name-part taxon-name-part-type="species">bipollenella</tp:taxon-name-part></tp:taxon-name></italic> <bold>C</bold> <italic><tp:taxon-name><tp:taxon-name-part taxon-name-part-type="genus">Epicephala</tp:taxon-name-part> <tp:taxon-name-part taxon-name-part-type="species">lanceolatella</tp:taxon-name-part></tp:taxon-name></italic> (blue) and <italic><tp:taxon-name><tp:taxon-name-part taxon-name-part-type="genus">Epicephala</tp:taxon-name-part> <tp:taxon-name-part taxon-name-part-type="species">perplexa</tp:taxon-name-part></tp:taxon-name></italic> (green) <bold>D</bold> <italic><tp:taxon-name><tp:taxon-name-part taxon-name-part-type="genus">Epicephala</tp:taxon-name-part> <tp:taxon-name-part taxon-name-part-type="species">obovatella</tp:taxon-name-part></tp:taxon-name></italic> (blue) and <italic><tp:taxon-name><tp:taxon-name-part taxon-name-part-type="genus">Epicephala</tp:taxon-name-part> <tp:taxon-name-part taxon-name-part-type="species">corruptrix</tp:taxon-name-part></tp:taxon-name></italic> (green) <bold>E</bold> <italic><tp:taxon-name><tp:taxon-name-part taxon-name-part-type="genus">Epicephala</tp:taxon-name-part> <tp:taxon-name-part taxon-name-part-type="species">vitisidaea</tp:taxon-name-part></tp:taxon-name></italic> <bold>F</bold> <italic><tp:taxon-name><tp:taxon-name-part taxon-name-part-type="genus">Epicephala</tp:taxon-name-part> <tp:taxon-name-part taxon-name-part-type="species">parasitica</tp:taxon-name-part></tp:taxon-name></italic> (blue) and <italic><tp:taxon-name><tp:taxon-name-part taxon-name-part-type="genus">Epicephala</tp:taxon-name-part> <tp:taxon-name-part taxon-name-part-type="species">nudilingua</tp:taxon-name-part></tp:taxon-name></italic> (green). Information based on this study and <xref ref-type="bibr" rid="B14">Kawakita and Kato (2006)</xref>.</p></caption><graphic xmlns:xlink="http://www.w3.org/1999/xlink" xlink:href="zookeys-568-087-g009.jpg" position="float" orientation="portrait" xlink:type="simple" id="oo_79523.jpg"/></fig><fig id="F10" position="float" orientation="portrait"><label>Figure 10.</label><caption><p>Maximum-likelihood phylogeny of <italic><tp:taxon-name><tp:taxon-name-part taxon-name-part-type="genus">Epicephala</tp:taxon-name-part></tp:taxon-name></italic> species based on sequences of the <abbrev xmlns:xlink="http://www.w3.org/1999/xlink" xlink:title="cytochrome oxidase subunit 1" xlink:type="simple">COI</abbrev>, <abbrev xmlns:xlink="http://www.w3.org/1999/xlink" xlink:title="arginine kinase" xlink:type="simple">ArgK</abbrev> and <abbrev xmlns:xlink="http://www.w3.org/1999/xlink" xlink:title="elongation factor 1-alpha" xlink:type="simple">EF1α</abbrev> genes. Numbers above nodes are maximum-likelihood bootstrap support values based on 1,000 replications. The Japanese <italic><tp:taxon-name><tp:taxon-name-part taxon-name-part-type="genus">Epicephala</tp:taxon-name-part></tp:taxon-name></italic> species are marked in blue. Symbols right to species names donate ovipositor morphology: inverted U-shape, rounded apically; inverted V-shape, acute apically.</p></caption><graphic xmlns:xlink="http://www.w3.org/1999/xlink" xlink:href="zookeys-568-087-g010.jpg" position="float" orientation="portrait" xlink:type="simple" id="oo_79524.jpg"/></fig></tp:treatment-sec><ref-list><ref id="B15"><mixed-citation xmlns:xlink="http://www.w3.org/1999/xlink" xlink:type="simple">
          <person-group><name name-style="western"><surname>Kawakita</surname><given-names>A</given-names></name><name name-style="western"><surname>Kato</surname><given-names>M</given-names></name></person-group> (<year>2009</year>) <article-title>Repeated independent evolution of obligate pollination mutualism in the <tp:taxon-name><tp:taxon-name-part taxon-name-part-type="tribe">Phyllantheae</tp:taxon-name-part></tp:taxon-name>-<italic><tp:taxon-name><tp:taxon-name-part taxon-name-part-type="genus">Epicephala</tp:taxon-name-part></tp:taxon-name></italic> association.</article-title> <source>Proceedings of the Royal Society B</source> <volume>276</volume>: <fpage>417</fpage>–<lpage>426</lpage>. doi: <ext-link xlink:type="simple" ext-link-type="doi" xlink:href="10.1098/rspb.2008.1226">10.1098/rspb.2008.1226</ext-link></mixed-citation></ref><ref id="B18"><mixed-citation xmlns:xlink="http://www.w3.org/1999/xlink" xlink:type="simple">
          <person-group><name name-style="western"><surname>Kawakita</surname><given-names>A</given-names></name><name name-style="western"><surname>Mochizuki</surname><given-names>K</given-names></name><name name-style="western"><surname>Kato</surname><given-names>M</given-names></name></person-group> (<year>2015</year>) <article-title>Reversal of mutualism in a leafflower–leafflower moth association: the possible driving role of a third-party partner.</article-title> <source>Biological Journal of the Linnean Society</source>. doi: <ext-link xlink:type="simple" ext-link-type="doi" xlink:href="10.1111/bij.12633">10.1111/bij.12633</ext-link></mixed-citation></ref><ref id="B17"><mixed-citation xmlns:xlink="http://www.w3.org/1999/xlink" xlink:type="simple">
          <person-group><name name-style="western"><surname>Kawakita</surname><given-names>A</given-names></name><name name-style="western"><surname>Okamoto</surname><given-names>T</given-names></name><name name-style="western"><surname>Goto</surname><given-names>R</given-names></name><name name-style="western"><surname>Kato</surname><given-names>M</given-names></name></person-group> (<year>2010</year>) <article-title>Mutualism favours higher host specificity than does antagonism in plant-herbivore interaction.</article-title> <source>Proceedings of the Royal Society B</source> <volume>276</volume>: <fpage>417</fpage>–<lpage>426</lpage>. doi: <ext-link xlink:type="simple" ext-link-type="doi" xlink:href="10.1098/rspb.2010.0355">10.1098/rspb.2010.0355</ext-link></mixed-citation></ref><ref id="B14"><mixed-citation xmlns:xlink="http://www.w3.org/1999/xlink" xlink:type="simple">
          <person-group><name name-style="western"><surname>Kawakita</surname><given-names>A</given-names></name><name name-style="western"><surname>Kato</surname><given-names>M</given-names></name></person-group> (<year>2006</year>) <article-title>Assessment of the diversity and species specificity of the mutualistic association between <italic><tp:taxon-name><tp:taxon-name-part taxon-name-part-type="genus">Epicephala</tp:taxon-name-part></tp:taxon-name></italic> moths and <italic><tp:taxon-name><tp:taxon-name-part taxon-name-part-type="genus">Glochidion</tp:taxon-name-part></tp:taxon-name></italic> trees.</article-title> <source>Molecular Ecology</source> <volume>15</volume>: <fpage>3567</fpage>–<lpage>3581</lpage>. doi: <ext-link xlink:type="simple" ext-link-type="doi" xlink:href="10.1111/j.1365-294X.2006.03037.x">10.1111/j.1365-294X.2006.03037.x</ext-link></mixed-citation></ref></ref-list></tp:taxon-treatment>
